# Supplementary material for: Combined Effects of Mating Disruption, Insecticides, and the Sterile Insect Technique on Cydia pomonella in New Zealand
Source: Insects. 2020 Nov 27;11(12):837. doi: 10.3390/insects11120837 (PMC7759808; doi:10.3390/insects11120837)
Supplement: Supplementary file 1 [file insects-11-00837-s001.zip]

Archive with 4 entries (2 files):
- insects-990255-supplementary/
- insects-990255-supplementary/insects-990255-supple-conversion/
- insects-990255-supplementary/insects-990255-supple-conversion/Raw data for CHB insects paper.xlsx
- insects-990255-supplementary/insects-990255-supple-conversion/Supplementary materials Tables 1-4.docx
