# Supplementary material for: Combined Effects of Mating Disruption, Insecticides, and the Sterile Insect Technique on Cydia pomonella in New Zealand
Source: Insects. 2020 Nov 27;11(12):837. doi: 10.3390/insects11120837 (PMC7759808; doi:10.3390/insects11120837)
Supplement: Supplementary file 1 [file insects-11-00837-s001.zip › insects-990255-supplementary/insects-990255-supple-conversion/Raw data for CHB insects paper.xlsx]

## Sheet: VariableNames
Variable Name	Description	Notes
season	Season e.g. "2012" is spring 2012 to autumn 2013
sit_year	years since SIT releases began (negative values for years preceeding releases)
week	week in the year 1-52
date	date trap was checked
orchard	name of orchard
trap_id	trap identification number for that orchard, that year
longitude	longitude of trap
latitude	latitude of trap
wild_trap_catch	number of wild moths caught that week
sterile_trap_catch	number of sterile moths caught that week
dusk_above_15	proportion of dusks in that trapping week above the flight threshold (15 degrees)	dusk defined as 8pm-11pm. Data taken from Hortplus Ongaonga weather station
days_since_release	at time of trap checking, how many dusks since last SIT release
release_type	if a release occurred in the last 7 days, what release type was it

## Sheet: RawData
season	sit_year	week	date	orchard	trap_id	longitude	latitude	wild_trap_catch	sterile_trap_catch	dusk_above_15	days_since_last_release	release_type_of_past_week
2012	-2	48	2012-12-03	Orchard A	1	176.433	-39.8796	0		0.47619		No release
2012	-2	48	2012-12-03	Orchard A	2	176.431	-39.8788	0		0.47619		No release
2012	-2	48	2012-12-03	Orchard A	3	176.431	-39.8791	0		0.47619		No release
2012	-2	48	2012-12-03	Orchard A	4	176.43	-39.8796	0		0.47619		No release
2012	-2	48	2012-12-03	Orchard A	5	176.429	-39.8811	0		0.47619		No release
2012	-2	48	2012-12-03	Orchard A	6	176.429	-39.8814	0		0.47619		No release
2012	-2	48	2012-12-03	Orchard A	7	176.434	-39.875	0		0.47619		No release
2012	-2	48	2012-12-03	Orchard A	8	176.433	-39.8762	0		0.47619		No release
2012	-2	48	2012-12-03	Orchard A	9	176.432	-39.8776	0		0.47619		No release
2012	-2	48	2012-12-03	Orchard A	10	176.434	-39.8766	0		0.47619		No release
2012	-2	48	2012-12-03	Orchard A	11	176.435	-39.8753	0		0.47619		No release
2012	-2	48	2012-12-03	Orchard A	12	176.436	-39.8757	0		0.47619		No release
2012	-2	48	2012-12-03	Orchard A	13	176.433	-39.8777	0		0.47619		No release
2012	-2	48	2012-12-03	Orchard A	14	176.433	-39.8782	0		0.47619		No release
2012	-2	48	2012-12-03	Orchard A	15	176.434	-39.8786	0		0.47619		No release
2012	-2	48	2012-12-03	Orchard A	16	176.435	-39.8773	0		0.47619		No release
2012	-2	48	2012-12-03	Orchard A	17	176.436	-39.8761	0		0.47619		No release
2012	-2	48	2012-12-03	Orchard A	18	176.437	-39.8764	0		0.47619		No release
2012	-2	48	2012-12-03	Orchard A	19	176.435	-39.8785	0		0.47619		No release
2012	-2	48	2012-12-03	Orchard A	20	176.434	-39.8797	0		0.47619		No release
2012	-2	48	2012-12-03	Orchard A	21	176.434	-39.8801	0		0.47619		No release
2012	-2	48	2012-12-03	Orchard A	22	176.435	-39.8788	0		0.47619		No release
2012	-2	48	2012-12-03	Orchard A	23	176.437	-39.8768	0		0.47619		No release
2012	-2	48	2012-12-03	Orchard A	24	176.438	-39.8772	0		0.47619		No release
2012	-2	48	2012-12-03	Orchard A	25	176.437	-39.8784	0		0.47619		No release
2012	-2	48	2012-12-03	Orchard A	26	176.436	-39.8792	0		0.47619		No release
2012	-2	48	2012-12-03	Orchard A	27	176.435	-39.8805	0		0.47619		No release
2012	-2	48	2012-12-03	Orchard A	28	176.435	-39.8808	0		0.47619		No release
2012	-2	48	2012-12-03	Orchard A	29	176.437	-39.8787	0		0.47619		No release
2012	-2	48	2012-12-03	Orchard A	30	176.439	-39.8775	0		0.47619		No release
2012	-2	48	2012-12-03	Orchard A	31	176.434	-39.8809	0		0.47619		No release
2012	-2	48	2012-12-03	Orchard A	32	176.432	-39.8829	0		0.47619		No release
2012	-2	48	2012-12-03	Orchard A	33	176.431	-39.884	0		0.47619		No release
2012	-2	48	2012-12-03	Orchard A	34	176.432	-39.8844	0		0.47619		No release
2012	-2	48	2012-12-03	Orchard A	35	176.433	-39.8832	0		0.47619		No release
2012	-2	48	2012-12-03	Orchard A	36	176.434	-39.882	0		0.47619		No release
2012	-2	48	2012-12-03	Orchard A	37	176.436	-39.8816	0		0.47619		No release
2012	-2	48	2012-12-03	Orchard A	38	176.434	-39.8836	0		0.47619		No release
2012	-2	48	2012-12-03	Orchard A	39	176.432	-39.8848	0		0.47619		No release
2012	-2	48	2012-12-03	Orchard A	40	176.44	-39.8783	0		0.47619		No release
2012	-2	48	2012-12-03	Orchard A	41	176.438	-39.8803	0		0.47619		No release
2012	-2	48	2012-12-03	Orchard A	42	176.437	-39.8816	0		0.47619		No release
2012	-2	48	2012-12-03	Orchard A	43	176.441	-39.8786	0		0.47619		No release
2012	-2	48	2012-12-03	Orchard A	44	176.439	-39.8807	0		0.47619		No release
2012	-2	48	2012-12-03	Orchard A	45	176.437	-39.882	0		0.47619		No release
2012	-2	48	2012-12-03	Orchard A	46	176.439	-39.878	0		0.47619		No release
2012	-2	48	2012-12-03	Orchard A	47	176.438	-39.8791	0		0.47619		No release
2012	-2	48	2012-12-03	Orchard A	48	176.436	-39.8812	0		0.47619		No release
2012	-2	48	2012-12-03	Orchard A	49	176.434	-39.8855	0		0.47619		No release
2012	-2	48	2012-12-03	Orchard A	50	176.441	-39.879	0		0.47619		No release
2012	-2	48	2012-12-03	Orchard A	51	176.44	-39.8801	0		0.47619		No release
2012	-2	48	2012-12-03	Orchard A	52	176.438	-39.8823	0		0.47619		No release
2012	-2	48	2012-12-03	Orchard A	53	176.439	-39.8827	0		0.47619		No release
2012	-2	48	2012-12-03	Orchard A	54	176.44	-39.8814	0		0.47619		No release
2012	-2	48	2012-12-03	Orchard A	55	176.441	-39.8801	0		0.47619		No release
2012	-2	48	2012-12-03	Orchard A	56	176.442	-39.8797	0		0.47619		No release
2012	-2	48	2012-12-03	Orchard A	57	176.442	-39.8805	0		0.47619		No release
2012	-2	48	2012-12-03	Orchard A	58	176.44	-39.8818	0		0.47619		No release
2012	-2	48	2012-12-03	Orchard A	59	176.439	-39.8831	0		0.47619		No release
2012	-2	48	2012-12-03	Orchard A	60	176.444	-39.8804	0		0.47619		No release
2012	-2	48	2012-12-03	Orchard A	61	176.441	-39.8825	0		0.47619		No release
2012	-2	48	2012-12-03	Orchard A	62	176.44	-39.8837	0		0.47619		No release
2012	-2	48	2012-12-03	Orchard A	63	176.44	-39.8843	0		0.47619		No release
2012	-2	48	2012-12-03	Orchard A	64	176.439	-39.8853	0		0.47619		No release
2012	-2	48	2012-12-03	Orchard A	65	176.438	-39.8867	0		0.47619		No release
2012	-2	48	2012-12-03	Orchard A	66	176.437	-39.8876	0		0.47619		No release
2012	-2	48	2012-12-03	Orchard A	67	176.437	-39.8879	0		0.47619		No release
2012	-2	48	2012-12-03	Orchard A	68	176.439	-39.8857	0		0.47619		No release
2012	-2	48	2012-12-03	Orchard A	69	176.44	-39.8846	0		0.47619		No release
2012	-2	48	2012-12-03	Orchard A	70	176.441	-39.8843	0		0.47619		No release
2012	-2	49	2012-12-10	Orchard A	1	176.433	-39.8796	0		0.47619		No release
2012	-2	49	2012-12-10	Orchard A	2	176.431	-39.8788	0		0.47619		No release
2012	-2	49	2012-12-10	Orchard A	3	176.431	-39.8791	0		0.47619		No release
2012	-2	49	2012-12-10	Orchard A	4	176.43	-39.8796	0		0.47619		No release
2012	-2	49	2012-12-10	Orchard A	5	176.429	-39.8811	0		0.47619		No release
2012	-2	49	2012-12-10	Orchard A	6	176.429	-39.8814	0		0.47619		No release
2012	-2	49	2012-12-10	Orchard A	7	176.434	-39.875	0		0.47619		No release
2012	-2	49	2012-12-10	Orchard A	8	176.433	-39.8762	0		0.47619		No release
2012	-2	49	2012-12-10	Orchard A	9	176.432	-39.8776	0		0.47619		No release
2012	-2	49	2012-12-10	Orchard A	10	176.434	-39.8766	0		0.47619		No release
2012	-2	49	2012-12-10	Orchard A	11	176.435	-39.8753	0		0.47619		No release
2012	-2	49	2012-12-10	Orchard A	12	176.436	-39.8757	0		0.47619		No release
2012	-2	49	2012-12-10	Orchard A	13	176.433	-39.8777	0		0.47619		No release
2012	-2	49	2012-12-10	Orchard A	14	176.433	-39.8782	0		0.47619		No release
2012	-2	49	2012-12-10	Orchard A	15	176.434	-39.8786	0		0.47619		No release
2012	-2	49	2012-12-10	Orchard A	16	176.435	-39.8773	1		0.47619		No release
2012	-2	49	2012-12-10	Orchard A	17	176.436	-39.8761	0		0.47619		No release
2012	-2	49	2012-12-10	Orchard A	18	176.437	-39.8764	0		0.47619		No release
2012	-2	49	2012-12-10	Orchard A	19	176.435	-39.8785	0		0.47619		No release
2012	-2	49	2012-12-10	Orchard A	20	176.434	-39.8797	0		0.47619		No release
2012	-2	49	2012-12-10	Orchard A	21	176.434	-39.8801	0		0.47619		No release
2012	-2	49	2012-12-10	Orchard A	22	176.435	-39.8788	0		0.47619		No release
2012	-2	49	2012-12-10	Orchard A	23	176.437	-39.8768	0		0.47619		No release
2012	-2	49	2012-12-10	Orchard A	24	176.438	-39.8772	0		0.47619		No release
2012	-2	49	2012-12-10	Orchard A	25	176.437	-39.8784	0		0.47619		No release
2012	-2	49	2012-12-10	Orchard A	26	176.436	-39.8792	0		0.47619		No release
2012	-2	49	2012-12-10	Orchard A	27	176.435	-39.8805	0		0.47619		No release
2012	-2	49	2012-12-10	Orchard A	28	176.435	-39.8808	0		0.47619		No release
2012	-2	49	2012-12-10	Orchard A	29	176.437	-39.8787	0		0.47619		No release
2012	-2	49	2012-12-10	Orchard A	30	176.439	-39.8775	0		0.47619		No release
2012	-2	49	2012-12-10	Orchard A	31	176.434	-39.8809	0		0.47619		No release
2012	-2	49	2012-12-10	Orchard A	32	176.432	-39.8829	0		0.47619		No release
2012	-2	49	2012-12-10	Orchard A	33	176.431	-39.884	0		0.47619		No release
2012	-2	49	2012-12-10	Orchard A	34	176.432	-39.8844	0		0.47619		No release
2012	-2	49	2012-12-10	Orchard A	35	176.433	-39.8832	0		0.47619		No release
2012	-2	49	2012-12-10	Orchard A	36	176.434	-39.882	0		0.47619		No release
2012	-2	49	2012-12-10	Orchard A	37	176.436	-39.8816	0		0.47619		No release
2012	-2	49	2012-12-10	Orchard A	38	176.434	-39.8836	0		0.47619		No release
2012	-2	49	2012-12-10	Orchard A	39	176.432	-39.8848	0		0.47619		No release
2012	-2	49	2012-12-10	Orchard A	40	176.44	-39.8783	0		0.47619		No release
2012	-2	49	2012-12-10	Orchard A	41	176.438	-39.8803	0		0.47619		No release
2012	-2	49	2012-12-10	Orchard A	42	176.437	-39.8816	0		0.47619		No release
2012	-2	49	2012-12-10	Orchard A	43	176.441	-39.8786	0		0.47619		No release
2012	-2	49	2012-12-10	Orchard A	44	176.439	-39.8807	0		0.47619		No release
2012	-2	49	2012-12-10	Orchard A	45	176.437	-39.882	0		0.47619		No release
2012	-2	49	2012-12-10	Orchard A	46	176.439	-39.878	0		0.47619		No release
2012	-2	49	2012-12-10	Orchard A	47	176.438	-39.8791	0		0.47619		No release
2012	-2	49	2012-12-10	Orchard A	48	176.436	-39.8812	0		0.47619		No release
2012	-2	49	2012-12-10	Orchard A	49	176.434	-39.8855	0		0.47619		No release
2012	-2	49	2012-12-10	Orchard A	50	176.441	-39.879	0		0.47619		No release
2012	-2	49	2012-12-10	Orchard A	51	176.44	-39.8801	0		0.47619		No release
2012	-2	49	2012-12-10	Orchard A	52	176.438	-39.8823	0		0.47619		No release
2012	-2	49	2012-12-10	Orchard A	53	176.439	-39.8827	0		0.47619		No release
2012	-2	49	2012-12-10	Orchard A	54	176.44	-39.8814	0		0.47619		No release
2012	-2	49	2012-12-10	Orchard A	55	176.441	-39.8801	0		0.47619		No release
2012	-2	49	2012-12-10	Orchard A	56	176.442	-39.8797	0		0.47619		No release
2012	-2	49	2012-12-10	Orchard A	57	176.442	-39.8805	0		0.47619		No release
2012	-2	49	2012-12-10	Orchard A	58	176.44	-39.8818	0		0.47619		No release
2012	-2	49	2012-12-10	Orchard A	59	176.439	-39.8831	0		0.47619		No release
2012	-2	49	2012-12-10	Orchard A	60	176.444	-39.8804	0		0.47619		No release
2012	-2	49	2012-12-10	Orchard A	61	176.441	-39.8825	0		0.47619		No release
2012	-2	49	2012-12-10	Orchard A	62	176.44	-39.8837	0		0.47619		No release
2012	-2	49	2012-12-10	Orchard A	63	176.44	-39.8843	0		0.47619		No release
2012	-2	49	2012-12-10	Orchard A	64	176.439	-39.8853	0		0.47619		No release
2012	-2	49	2012-12-10	Orchard A	65	176.438	-39.8867	0		0.47619		No release
2012	-2	49	2012-12-10	Orchard A	66	176.437	-39.8876	0		0.47619		No release
2012	-2	49	2012-12-10	Orchard A	67	176.437	-39.8879	1		0.47619		No release
2012	-2	49	2012-12-10	Orchard A	68	176.439	-39.8857	0		0.47619		No release
2012	-2	49	2012-12-10	Orchard A	69	176.44	-39.8846	0		0.47619		No release
2012	-2	49	2012-12-10	Orchard A	70	176.441	-39.8843	0		0.47619		No release
2012	-2	50	2012-12-17	Orchard A	1	176.433	-39.8796	0		0.333333		No release
2012	-2	50	2012-12-17	Orchard A	2	176.431	-39.8788	0		0.333333		No release
2012	-2	50	2012-12-17	Orchard A	3	176.431	-39.8791	0		0.333333		No release
2012	-2	50	2012-12-17	Orchard A	4	176.43	-39.8796	0		0.333333		No release
2012	-2	50	2012-12-17	Orchard A	5	176.429	-39.8811	0		0.333333		No release
2012	-2	50	2012-12-17	Orchard A	6	176.429	-39.8814	0		0.333333		No release
2012	-2	50	2012-12-17	Orchard A	7	176.434	-39.875	0		0.333333		No release
2012	-2	50	2012-12-17	Orchard A	8	176.433	-39.8762	0		0.333333		No release
2012	-2	50	2012-12-17	Orchard A	9	176.432	-39.8776	0		0.333333		No release
2012	-2	50	2012-12-17	Orchard A	10	176.434	-39.8766	0		0.333333		No release
2012	-2	50	2012-12-17	Orchard A	11	176.435	-39.8753	0		0.333333		No release
2012	-2	50	2012-12-17	Orchard A	12	176.436	-39.8757	0		0.333333		No release
2012	-2	50	2012-12-17	Orchard A	13	176.433	-39.8777	0		0.333333		No release
2012	-2	50	2012-12-17	Orchard A	14	176.433	-39.8782	0		0.333333		No release
2012	-2	50	2012-12-17	Orchard A	15	176.434	-39.8786	0		0.333333		No release
2012	-2	50	2012-12-17	Orchard A	16	176.435	-39.8773	0		0.333333		No release
2012	-2	50	2012-12-17	Orchard A	17	176.436	-39.8761	0		0.333333		No release
2012	-2	50	2012-12-17	Orchard A	18	176.437	-39.8764	0		0.333333		No release
2012	-2	50	2012-12-17	Orchard A	19	176.435	-39.8785	0		0.333333		No release
2012	-2	50	2012-12-17	Orchard A	20	176.434	-39.8797	0		0.333333		No release
2012	-2	50	2012-12-17	Orchard A	21	176.434	-39.8801	0		0.333333		No release
2012	-2	50	2012-12-17	Orchard A	22	176.435	-39.8788	0		0.333333		No release
2012	-2	50	2012-12-17	Orchard A	23	176.437	-39.8768	0		0.333333		No release
2012	-2	50	2012-12-17	Orchard A	24	176.438	-39.8772	0		0.333333		No release
2012	-2	50	2012-12-17	Orchard A	25	176.437	-39.8784	0		0.333333		No release
2012	-2	50	2012-12-17	Orchard A	26	176.436	-39.8792	0		0.333333		No release
2012	-2	50	2012-12-17	Orchard A	27	176.435	-39.8805	0		0.333333		No release
2012	-2	50	2012-12-17	Orchard A	28	176.435	-39.8808	0		0.333333		No release
2012	-2	50	2012-12-17	Orchard A	29	176.437	-39.8787	0		0.333333		No release
2012	-2	50	2012-12-17	Orchard A	30	176.439	-39.8775	0		0.333333		No release
2012	-2	50	2012-12-17	Orchard A	31	176.434	-39.8809	0		0.333333		No release
2012	-2	50	2012-12-17	Orchard A	32	176.432	-39.8829	0		0.333333		No release
2012	-2	50	2012-12-17	Orchard A	33	176.431	-39.884	0		0.333333		No release
2012	-2	50	2012-12-17	Orchard A	34	176.432	-39.8844	0		0.333333		No release
2012	-2	50	2012-12-17	Orchard A	35	176.433	-39.8832	0		0.333333		No release
2012	-2	50	2012-12-17	Orchard A	36	176.434	-39.882	0		0.333333		No release
2012	-2	50	2012-12-17	Orchard A	37	176.436	-39.8816	0		0.333333		No release
2012	-2	50	2012-12-17	Orchard A	38	176.434	-39.8836	0		0.333333		No release
2012	-2	50	2012-12-17	Orchard A	39	176.432	-39.8848	0		0.333333		No release
2012	-2	50	2012-12-17	Orchard A	40	176.44	-39.8783	0		0.333333		No release
2012	-2	50	2012-12-17	Orchard A	41	176.438	-39.8803	0		0.333333		No release
2012	-2	50	2012-12-17	Orchard A	42	176.437	-39.8816	0		0.333333		No release
2012	-2	50	2012-12-17	Orchard A	43	176.441	-39.8786	0		0.333333		No release
2012	-2	50	2012-12-17	Orchard A	44	176.439	-39.8807	0		0.333333		No release
2012	-2	50	2012-12-17	Orchard A	45	176.437	-39.882	0		0.333333		No release
2012	-2	50	2012-12-17	Orchard A	46	176.439	-39.878	0		0.333333		No release
2012	-2	50	2012-12-17	Orchard A	47	176.438	-39.8791	0		0.333333		No release
2012	-2	50	2012-12-17	Orchard A	48	176.436	-39.8812	0		0.333333		No release
2012	-2	50	2012-12-17	Orchard A	49	176.434	-39.8855	0		0.333333		No release
2012	-2	50	2012-12-17	Orchard A	50	176.441	-39.879	0		0.333333		No release
2012	-2	50	2012-12-17	Orchard A	51	176.44	-39.8801	0		0.333333		No release
2012	-2	50	2012-12-17	Orchard A	52	176.438	-39.8823	1		0.333333		No release
2012	-2	50	2012-12-17	Orchard A	53	176.439	-39.8827	0		0.333333		No release
2012	-2	50	2012-12-17	Orchard A	54	176.44	-39.8814	0		0.333333		No release
2012	-2	50	2012-12-17	Orchard A	55	176.441	-39.8801	0		0.333333		No release
2012	-2	50	2012-12-17	Orchard A	56	176.442	-39.8797	0		0.333333		No release
2012	-2	50	2012-12-17	Orchard A	57	176.442	-39.8805	0		0.333333		No release
2012	-2	50	2012-12-17	Orchard A	58	176.44	-39.8818	0		0.333333		No release
2012	-2	50	2012-12-17	Orchard A	59	176.439	-39.8831	0		0.333333		No release
2012	-2	50	2012-12-17	Orchard A	60	176.444	-39.8804	0		0.333333		No release
2012	-2	50	2012-12-17	Orchard A	61	176.441	-39.8825	0		0.333333		No release
2012	-2	50	2012-12-17	Orchard A	62	176.44	-39.8837	0		0.333333		No release
2012	-2	50	2012-12-17	Orchard A	63	176.44	-39.8843	0		0.333333		No release
2012	-2	50	2012-12-17	Orchard A	64	176.439	-39.8853	0		0.333333		No release
2012	-2	50	2012-12-17	Orchard A	65	176.438	-39.8867	0		0.333333		No release
2012	-2	50	2012-12-17	Orchard A	66	176.437	-39.8876	1		0.333333		No release
2012	-2	50	2012-12-17	Orchard A	67	176.437	-39.8879	0		0.333333		No release
2012	-2	50	2012-12-17	Orchard A	68	176.439	-39.8857	0		0.333333		No release
2012	-2	50	2012-12-17	Orchard A	69	176.44	-39.8846	0		0.333333		No release
2012	-2	50	2012-12-17	Orchard A	70	176.441	-39.8843	0		0.333333		No release
2012	-2	51	2012-12-24	Orchard A	1	176.433	-39.8796	0		0.809524		No release
2012	-2	51	2012-12-24	Orchard A	2	176.431	-39.8788	0		0.809524		No release
2012	-2	51	2012-12-24	Orchard A	3	176.431	-39.8791	1		0.809524		No release
2012	-2	51	2012-12-24	Orchard A	4	176.43	-39.8796	0		0.809524		No release
2012	-2	51	2012-12-24	Orchard A	5	176.429	-39.8811	0		0.809524		No release
2012	-2	51	2012-12-24	Orchard A	6	176.429	-39.8814	0		0.809524		No release
2012	-2	51	2012-12-24	Orchard A	7	176.434	-39.875	0		0.809524		No release
2012	-2	51	2012-12-24	Orchard A	8	176.433	-39.8762	0		0.809524		No release
2012	-2	51	2012-12-24	Orchard A	9	176.432	-39.8776	0		0.809524		No release
2012	-2	51	2012-12-24	Orchard A	10	176.434	-39.8766	0		0.809524		No release
2012	-2	51	2012-12-24	Orchard A	11	176.435	-39.8753	0		0.809524		No release
2012	-2	51	2012-12-24	Orchard A	12	176.436	-39.8757	0		0.809524		No release
2012	-2	51	2012-12-24	Orchard A	13	176.433	-39.8777	0		0.809524		No release
2012	-2	51	2012-12-24	Orchard A	14	176.433	-39.8782	0		0.809524		No release
2012	-2	51	2012-12-24	Orchard A	15	176.434	-39.8786	0		0.809524		No release
2012	-2	51	2012-12-24	Orchard A	16	176.435	-39.8773	0		0.809524		No release
2012	-2	51	2012-12-24	Orchard A	17	176.436	-39.8761	0		0.809524		No release
2012	-2	51	2012-12-24	Orchard A	18	176.437	-39.8764	0		0.809524		No release
2012	-2	51	2012-12-24	Orchard A	19	176.435	-39.8785	0		0.809524		No release
2012	-2	51	2012-12-24	Orchard A	20	176.434	-39.8797	0		0.809524		No release
2012	-2	51	2012-12-24	Orchard A	21	176.434	-39.8801	0		0.809524		No release
2012	-2	51	2012-12-24	Orchard A	22	176.435	-39.8788	0		0.809524		No release
2012	-2	51	2012-12-24	Orchard A	23	176.437	-39.8768	0		0.809524		No release
2012	-2	51	2012-12-24	Orchard A	24	176.438	-39.8772	0		0.809524		No release
2012	-2	51	2012-12-24	Orchard A	25	176.437	-39.8784	0		0.809524		No release
2012	-2	51	2012-12-24	Orchard A	26	176.436	-39.8792	0		0.809524		No release
2012	-2	51	2012-12-24	Orchard A	27	176.435	-39.8805	0		0.809524		No release
2012	-2	51	2012-12-24	Orchard A	28	176.435	-39.8808	0		0.809524		No release
2012	-2	51	2012-12-24	Orchard A	29	176.437	-39.8787	0		0.809524		No release
2012	-2	51	2012-12-24	Orchard A	30	176.439	-39.8775	0		0.809524		No release
2012	-2	51	2012-12-24	Orchard A	31	176.434	-39.8809	0		0.809524		No release
2012	-2	51	2012-12-24	Orchard A	32	176.432	-39.8829	0		0.809524		No release
2012	-2	51	2012-12-24	Orchard A	33	176.431	-39.884	0		0.809524		No release
2012	-2	51	2012-12-24	Orchard A	34	176.432	-39.8844	0		0.809524		No release
2012	-2	51	2012-12-24	Orchard A	35	176.433	-39.8832	0		0.809524		No release
2012	-2	51	2012-12-24	Orchard A	36	176.434	-39.882	0		0.809524		No release
2012	-2	51	2012-12-24	Orchard A	37	176.436	-39.8816	0		0.809524		No release
2012	-2	51	2012-12-24	Orchard A	38	176.434	-39.8836	0		0.809524		No release
2012	-2	51	2012-12-24	Orchard A	39	176.432	-39.8848	0		0.809524		No release
2012	-2	51	2012-12-24	Orchard A	40	176.44	-39.8783	0		0.809524		No release
2012	-2	51	2012-12-24	Orchard A	41	176.438	-39.8803	0		0.809524		No release
2012	-2	51	2012-12-24	Orchard A	42	176.437	-39.8816	0		0.809524		No release
2012	-2	51	2012-12-24	Orchard A	43	176.441	-39.8786	0		0.809524		No release
2012	-2	51	2012-12-24	Orchard A	44	176.439	-39.8807	0		0.809524		No release
2012	-2	51	2012-12-24	Orchard A	45	176.437	-39.882	0		0.809524		No release
2012	-2	51	2012-12-24	Orchard A	46	176.439	-39.878	0		0.809524		No release
2012	-2	51	2012-12-24	Orchard A	47	176.438	-39.8791	0		0.809524		No release
2012	-2	51	2012-12-24	Orchard A	48	176.436	-39.8812	0		0.809524		No release
2012	-2	51	2012-12-24	Orchard A	49	176.434	-39.8855	0		0.809524		No release
2012	-2	51	2012-12-24	Orchard A	50	176.441	-39.879	0		0.809524		No release
2012	-2	51	2012-12-24	Orchard A	51	176.44	-39.8801	0		0.809524		No release
2012	-2	51	2012-12-24	Orchard A	52	176.438	-39.8823	0		0.809524		No release
2012	-2	51	2012-12-24	Orchard A	53	176.439	-39.8827	0		0.809524		No release
2012	-2	51	2012-12-24	Orchard A	54	176.44	-39.8814	0		0.809524		No release
2012	-2	51	2012-12-24	Orchard A	55	176.441	-39.8801	0		0.809524		No release
2012	-2	51	2012-12-24	Orchard A	56	176.442	-39.8797	0		0.809524		No release
2012	-2	51	2012-12-24	Orchard A	57	176.442	-39.8805	0		0.809524		No release
2012	-2	51	2012-12-24	Orchard A	58	176.44	-39.8818	0		0.809524		No release
2012	-2	51	2012-12-24	Orchard A	59	176.439	-39.8831	0		0.809524		No release
2012	-2	51	2012-12-24	Orchard A	60	176.444	-39.8804	0		0.809524		No release
2012	-2	51	2012-12-24	Orchard A	61	176.441	-39.8825	0		0.809524		No release
2012	-2	51	2012-12-24	Orchard A	62	176.44	-39.8837	0		0.809524		No release
2012	-2	51	2012-12-24	Orchard A	63	176.44	-39.8843	0		0.809524		No release
2012	-2	51	2012-12-24	Orchard A	64	176.439	-39.8853	0		0.809524		No release
2012	-2	51	2012-12-24	Orchard A	65	176.438	-39.8867	0		0.809524		No release
2012	-2	51	2012-12-24	Orchard A	66	176.437	-39.8876	0		0.809524		No release
2012	-2	51	2012-12-24	Orchard A	67	176.437	-39.8879	0		0.809524		No release
2012	-2	51	2012-12-24	Orchard A	68	176.439	-39.8857	0		0.809524		No release
2012	-2	51	2012-12-24	Orchard A	69	176.44	-39.8846	0		0.809524		No release
2012	-2	51	2012-12-24	Orchard A	70	176.441	-39.8843	0		0.809524		No release
2012	-2	52	2012-12-31	Orchard A	1	176.433	-39.8796	0		0.857143		No release
2012	-2	52	2012-12-31	Orchard A	2	176.431	-39.8788	0		0.857143		No release
2012	-2	52	2012-12-31	Orchard A	3	176.431	-39.8791	0		0.857143		No release
2012	-2	52	2012-12-31	Orchard A	4	176.43	-39.8796	0		0.857143		No release
2012	-2	52	2012-12-31	Orchard A	5	176.429	-39.8811	0		0.857143		No release
2012	-2	52	2012-12-31	Orchard A	6	176.429	-39.8814	0		0.857143		No release
2012	-2	52	2012-12-31	Orchard A	7	176.434	-39.875	0		0.857143		No release
2012	-2	52	2012-12-31	Orchard A	8	176.433	-39.8762	0		0.857143		No release
2012	-2	52	2012-12-31	Orchard A	9	176.432	-39.8776	0		0.857143		No release
2012	-2	52	2012-12-31	Orchard A	10	176.434	-39.8766	0		0.857143		No release
2012	-2	52	2012-12-31	Orchard A	11	176.435	-39.8753	0		0.857143		No release
2012	-2	52	2012-12-31	Orchard A	12	176.436	-39.8757	0		0.857143		No release
2012	-2	52	2012-12-31	Orchard A	13	176.433	-39.8777	0		0.857143		No release
2012	-2	52	2012-12-31	Orchard A	14	176.433	-39.8782	0		0.857143		No release
2012	-2	52	2012-12-31	Orchard A	15	176.434	-39.8786	0		0.857143		No release
2012	-2	52	2012-12-31	Orchard A	16	176.435	-39.8773	0		0.857143		No release
2012	-2	52	2012-12-31	Orchard A	17	176.436	-39.8761	0		0.857143		No release
2012	-2	52	2012-12-31	Orchard A	18	176.437	-39.8764	0		0.857143		No release
2012	-2	52	2012-12-31	Orchard A	19	176.435	-39.8785	0		0.857143		No release
2012	-2	52	2012-12-31	Orchard A	20	176.434	-39.8797	0		0.857143		No release
2012	-2	52	2012-12-31	Orchard A	21	176.434	-39.8801	0		0.857143		No release
2012	-2	52	2012-12-31	Orchard A	22	176.435	-39.8788	0		0.857143		No release
2012	-2	52	2012-12-31	Orchard A	23	176.437	-39.8768	0		0.857143		No release
2012	-2	52	2012-12-31	Orchard A	24	176.438	-39.8772	0		0.857143		No release
2012	-2	52	2012-12-31	Orchard A	25	176.437	-39.8784	0		0.857143		No release
2012	-2	52	2012-12-31	Orchard A	26	176.436	-39.8792	0		0.857143		No release
2012	-2	52	2012-12-31	Orchard A	27	176.435	-39.8805	0		0.857143		No release
2012	-2	52	2012-12-31	Orchard A	28	176.435	-39.8808	0		0.857143		No release
2012	-2	52	2012-12-31	Orchard A	29	176.437	-39.8787	0		0.857143		No release
2012	-2	52	2012-12-31	Orchard A	30	176.439	-39.8775	0		0.857143		No release
2012	-2	52	2012-12-31	Orchard A	31	176.434	-39.8809	0		0.857143		No release
2012	-2	52	2012-12-31	Orchard A	32	176.432	-39.8829	0		0.857143		No release
2012	-2	52	2012-12-31	Orchard A	33	176.431	-39.884	0		0.857143		No release
2012	-2	52	2012-12-31	Orchard A	34	176.432	-39.8844	0		0.857143		No release
2012	-2	52	2012-12-31	Orchard A	35	176.433	-39.8832	0		0.857143		No release
2012	-2	52	2012-12-31	Orchard A	36	176.434	-39.882	0		0.857143		No release
2012	-2	52	2012-12-31	Orchard A	37	176.436	-39.8816	0		0.857143		No release
2012	-2	52	2012-12-31	Orchard A	38	176.434	-39.8836	0		0.857143		No release
2012	-2	52	2012-12-31	Orchard A	39	176.432	-39.8848	0		0.857143		No release
2012	-2	52	2012-12-31	Orchard A	40	176.44	-39.8783	0		0.857143		No release
2012	-2	52	2012-12-31	Orchard A	41	176.438	-39.8803	0		0.857143		No release
2012	-2	52	2012-12-31	Orchard A	42	176.437	-39.8816	0		0.857143		No release
2012	-2	52	2012-12-31	Orchard A	43	176.441	-39.8786	0		0.857143		No release
2012	-2	52	2012-12-31	Orchard A	44	176.439	-39.8807	0		0.857143		No release
2012	-2	52	2012-12-31	Orchard A	45	176.437	-39.882	0		0.857143		No release
2012	-2	52	2012-12-31	Orchard A	46	176.439	-39.878	0		0.857143		No release
2012	-2	52	2012-12-31	Orchard A	47	176.438	-39.8791	0		0.857143		No release
2012	-2	52	2012-12-31	Orchard A	48	176.436	-39.8812	0		0.857143		No release
2012	-2	52	2012-12-31	Orchard A	49	176.434	-39.8855	0		0.857143		No release
2012	-2	52	2012-12-31	Orchard A	50	176.441	-39.879	0		0.857143		No release
2012	-2	52	2012-12-31	Orchard A	51	176.44	-39.8801	0		0.857143		No release
2012	-2	52	2012-12-31	Orchard A	52	176.438	-39.8823	0		0.857143		No release
2012	-2	52	2012-12-31	Orchard A	53	176.439	-39.8827	0		0.857143		No release
2012	-2	52	2012-12-31	Orchard A	54	176.44	-39.8814	0		0.857143		No release
2012	-2	52	2012-12-31	Orchard A	55	176.441	-39.8801	0		0.857143		No release
2012	-2	52	2012-12-31	Orchard A	56	176.442	-39.8797	0		0.857143		No release
2012	-2	52	2012-12-31	Orchard A	57	176.442	-39.8805	0		0.857143		No release
2012	-2	52	2012-12-31	Orchard A	58	176.44	-39.8818	0		0.857143		No release
2012	-2	52	2012-12-31	Orchard A	59	176.439	-39.8831	0		0.857143		No release
2012	-2	52	2012-12-31	Orchard A	60	176.444	-39.8804	0		0.857143		No release
2012	-2	52	2012-12-31	Orchard A	61	176.441	-39.8825	0		0.857143		No release
2012	-2	52	2012-12-31	Orchard A	62	176.44	-39.8837	0		0.857143		No release
2012	-2	52	2012-12-31	Orchard A	63	176.44	-39.8843	0		0.857143		No release
2012	-2	52	2012-12-31	Orchard A	64	176.439	-39.8853	0		0.857143		No release
2012	-2	52	2012-12-31	Orchard A	65	176.438	-39.8867	0		0.857143		No release
2012	-2	52	2012-12-31	Orchard A	66	176.437	-39.8876	0		0.857143		No release
2012	-2	52	2012-12-31	Orchard A	67	176.437	-39.8879	0		0.857143		No release
2012	-2	52	2012-12-31	Orchard A	68	176.439	-39.8857	0		0.857143		No release
2012	-2	52	2012-12-31	Orchard A	69	176.44	-39.8846	0		0.857143		No release
2012	-2	52	2012-12-31	Orchard A	70	176.441	-39.8843	0		0.857143		No release
2012	-2	1	2013-01-07	Orchard A	1	176.433	-39.8796	0		0.380952		No release
2012	-2	1	2013-01-07	Orchard A	2	176.431	-39.8788	0		0.380952		No release
2012	-2	1	2013-01-07	Orchard A	3	176.431	-39.8791	0		0.380952		No release
2012	-2	1	2013-01-07	Orchard A	4	176.43	-39.8796	0		0.380952		No release
2012	-2	1	2013-01-07	Orchard A	5	176.429	-39.8811	0		0.380952		No release
2012	-2	1	2013-01-07	Orchard A	6	176.429	-39.8814	0		0.380952		No release
2012	-2	1	2013-01-07	Orchard A	7	176.434	-39.875	0		0.380952		No release
2012	-2	1	2013-01-07	Orchard A	8	176.433	-39.8762	0		0.380952		No release
2012	-2	1	2013-01-07	Orchard A	9	176.432	-39.8776	0		0.380952		No release
2012	-2	1	2013-01-07	Orchard A	10	176.434	-39.8766	0		0.380952		No release
2012	-2	1	2013-01-07	Orchard A	11	176.435	-39.8753	0		0.380952		No release
2012	-2	1	2013-01-07	Orchard A	12	176.436	-39.8757	0		0.380952		No release
2012	-2	1	2013-01-07	Orchard A	13	176.433	-39.8777	0		0.380952		No release
2012	-2	1	2013-01-07	Orchard A	14	176.433	-39.8782	0		0.380952		No release
2012	-2	1	2013-01-07	Orchard A	15	176.434	-39.8786	0		0.380952		No release
2012	-2	1	2013-01-07	Orchard A	16	176.435	-39.8773	0		0.380952		No release
2012	-2	1	2013-01-07	Orchard A	17	176.436	-39.8761	0		0.380952		No release
2012	-2	1	2013-01-07	Orchard A	18	176.437	-39.8764	0		0.380952		No release
2012	-2	1	2013-01-07	Orchard A	19	176.435	-39.8785	0		0.380952		No release
2012	-2	1	2013-01-07	Orchard A	20	176.434	-39.8797	0		0.380952		No release
2012	-2	1	2013-01-07	Orchard A	21	176.434	-39.8801	0		0.380952		No release
2012	-2	1	2013-01-07	Orchard A	22	176.435	-39.8788	0		0.380952		No release
2012	-2	1	2013-01-07	Orchard A	23	176.437	-39.8768	0		0.380952		No release
2012	-2	1	2013-01-07	Orchard A	24	176.438	-39.8772	0		0.380952		No release
2012	-2	1	2013-01-07	Orchard A	25	176.437	-39.8784	0		0.380952		No release
2012	-2	1	2013-01-07	Orchard A	26	176.436	-39.8792	0		0.380952		No release
2012	-2	1	2013-01-07	Orchard A	27	176.435	-39.8805	0		0.380952		No release
2012	-2	1	2013-01-07	Orchard A	28	176.435	-39.8808	0		0.380952		No release
2012	-2	1	2013-01-07	Orchard A	29	176.437	-39.8787	0		0.380952		No release
2012	-2	1	2013-01-07	Orchard A	30	176.439	-39.8775	0		0.380952		No release
2012	-2	1	2013-01-07	Orchard A	31	176.434	-39.8809	0		0.380952		No release
2012	-2	1	2013-01-07	Orchard A	32	176.432	-39.8829	0		0.380952		No release
2012	-2	1	2013-01-07	Orchard A	33	176.431	-39.884	0		0.380952		No release
2012	-2	1	2013-01-07	Orchard A	34	176.432	-39.8844	0		0.380952		No release
2012	-2	1	2013-01-07	Orchard A	35	176.433	-39.8832	0		0.380952		No release
2012	-2	1	2013-01-07	Orchard A	36	176.434	-39.882	0		0.380952		No release
2012	-2	1	2013-01-07	Orchard A	37	176.436	-39.8816	0		0.380952		No release
2012	-2	1	2013-01-07	Orchard A	38	176.434	-39.8836	0		0.380952		No release
2012	-2	1	2013-01-07	Orchard A	39	176.432	-39.8848	0		0.380952		No release
2012	-2	1	2013-01-07	Orchard A	40	176.44	-39.8783	0		0.380952		No release
2012	-2	1	2013-01-07	Orchard A	41	176.438	-39.8803	0		0.380952		No release
2012	-2	1	2013-01-07	Orchard A	42	176.437	-39.8816	0		0.380952		No release
2012	-2	1	2013-01-07	Orchard A	43	176.441	-39.8786	0		0.380952		No release
2012	-2	1	2013-01-07	Orchard A	44	176.439	-39.8807	0		0.380952		No release
2012	-2	1	2013-01-07	Orchard A	45	176.437	-39.882	0		0.380952		No release
2012	-2	1	2013-01-07	Orchard A	46	176.439	-39.878	0		0.380952		No release
2012	-2	1	2013-01-07	Orchard A	47	176.438	-39.8791	0		0.380952		No release
2012	-2	1	2013-01-07	Orchard A	48	176.436	-39.8812	0		0.380952		No release
2012	-2	1	2013-01-07	Orchard A	49	176.434	-39.8855	0		0.380952		No release
2012	-2	1	2013-01-07	Orchard A	50	176.441	-39.879	0		0.380952		No release
2012	-2	1	2013-01-07	Orchard A	51	176.44	-39.8801	0		0.380952		No release
2012	-2	1	2013-01-07	Orchard A	52	176.438	-39.8823	0		0.380952		No release
2012	-2	1	2013-01-07	Orchard A	53	176.439	-39.8827	0		0.380952		No release
2012	-2	1	2013-01-07	Orchard A	54	176.44	-39.8814	0		0.380952		No release
2012	-2	1	2013-01-07	Orchard A	55	176.441	-39.8801	0		0.380952		No release
2012	-2	1	2013-01-07	Orchard A	56	176.442	-39.8797	0		0.380952		No release
2012	-2	1	2013-01-07	Orchard A	57	176.442	-39.8805	0		0.380952		No release
2012	-2	1	2013-01-07	Orchard A	58	176.44	-39.8818	0		0.380952		No release
2012	-2	1	2013-01-07	Orchard A	59	176.439	-39.8831	0		0.380952		No release
2012	-2	1	2013-01-07	Orchard A	60	176.444	-39.8804	0		0.380952		No release
2012	-2	1	2013-01-07	Orchard A	61	176.441	-39.8825	0		0.380952		No release
2012	-2	1	2013-01-07	Orchard A	62	176.44	-39.8837	0		0.380952		No release
2012	-2	1	2013-01-07	Orchard A	63	176.44	-39.8843	0		0.380952		No release
2012	-2	1	2013-01-07	Orchard A	64	176.439	-39.8853	0		0.380952		No release
2012	-2	1	2013-01-07	Orchard A	65	176.438	-39.8867	0		0.380952		No release
2012	-2	1	2013-01-07	Orchard A	66	176.437	-39.8876	0		0.380952		No release
2012	-2	1	2013-01-07	Orchard A	67	176.437	-39.8879	0		0.380952		No release
2012	-2	1	2013-01-07	Orchard A	68	176.439	-39.8857	0		0.380952		No release
2012	-2	1	2013-01-07	Orchard A	69	176.44	-39.8846	0		0.380952		No release
2012	-2	1	2013-01-07	Orchard A	70	176.441	-39.8843	0		0.380952		No release
2012	-2	2	2013-01-14	Orchard A	1	176.433	-39.8796	0		0.904762		No release
2012	-2	2	2013-01-14	Orchard A	2	176.431	-39.8788	0		0.904762		No release
2012	-2	2	2013-01-14	Orchard A	3	176.431	-39.8791	0		0.904762		No release
2012	-2	2	2013-01-14	Orchard A	4	176.43	-39.8796	0		0.904762		No release
2012	-2	2	2013-01-14	Orchard A	5	176.429	-39.8811	0		0.904762		No release
2012	-2	2	2013-01-14	Orchard A	6	176.429	-39.8814	0		0.904762		No release
2012	-2	2	2013-01-14	Orchard A	7	176.434	-39.875	0		0.904762		No release
2012	-2	2	2013-01-14	Orchard A	8	176.433	-39.8762	0		0.904762		No release
2012	-2	2	2013-01-14	Orchard A	9	176.432	-39.8776	0		0.904762		No release
2012	-2	2	2013-01-14	Orchard A	10	176.434	-39.8766	0		0.904762		No release
2012	-2	2	2013-01-14	Orchard A	11	176.435	-39.8753	0		0.904762		No release
2012	-2	2	2013-01-14	Orchard A	12	176.436	-39.8757	0		0.904762		No release
2012	-2	2	2013-01-14	Orchard A	13	176.433	-39.8777	0		0.904762		No release
2012	-2	2	2013-01-14	Orchard A	14	176.433	-39.8782	0		0.904762		No release
2012	-2	2	2013-01-14	Orchard A	15	176.434	-39.8786	0		0.904762		No release
2012	-2	2	2013-01-14	Orchard A	16	176.435	-39.8773	0		0.904762		No release
2012	-2	2	2013-01-14	Orchard A	17	176.436	-39.8761	0		0.904762		No release
2012	-2	2	2013-01-14	Orchard A	18	176.437	-39.8764	0		0.904762		No release
2012	-2	2	2013-01-14	Orchard A	19	176.435	-39.8785	0		0.904762		No release
2012	-2	2	2013-01-14	Orchard A	20	176.434	-39.8797	0		0.904762		No release
2012	-2	2	2013-01-14	Orchard A	21	176.434	-39.8801	0		0.904762		No release
2012	-2	2	2013-01-14	Orchard A	22	176.435	-39.8788	0		0.904762		No release
2012	-2	2	2013-01-14	Orchard A	23	176.437	-39.8768	0		0.904762		No release
2012	-2	2	2013-01-14	Orchard A	24	176.438	-39.8772	0		0.904762		No release
2012	-2	2	2013-01-14	Orchard A	25	176.437	-39.8784	0		0.904762		No release
2012	-2	2	2013-01-14	Orchard A	26	176.436	-39.8792	0		0.904762		No release
2012	-2	2	2013-01-14	Orchard A	27	176.435	-39.8805	0		0.904762		No release
2012	-2	2	2013-01-14	Orchard A	28	176.435	-39.8808	0		0.904762		No release
2012	-2	2	2013-01-14	Orchard A	29	176.437	-39.8787	0		0.904762		No release
2012	-2	2	2013-01-14	Orchard A	30	176.439	-39.8775	0		0.904762		No release
2012	-2	2	2013-01-14	Orchard A	31	176.434	-39.8809	0		0.904762		No release
2012	-2	2	2013-01-14	Orchard A	32	176.432	-39.8829	0		0.904762		No release
2012	-2	2	2013-01-14	Orchard A	33	176.431	-39.884	0		0.904762		No release
2012	-2	2	2013-01-14	Orchard A	34	176.432	-39.8844	0		0.904762		No release
2012	-2	2	2013-01-14	Orchard A	35	176.433	-39.8832	0		0.904762		No release
2012	-2	2	2013-01-14	Orchard A	36	176.434	-39.882	0		0.904762		No release
2012	-2	2	2013-01-14	Orchard A	37	176.436	-39.8816	0		0.904762		No release
2012	-2	2	2013-01-14	Orchard A	38	176.434	-39.8836	0		0.904762		No release
2012	-2	2	2013-01-14	Orchard A	39	176.432	-39.8848	0		0.904762		No release
2012	-2	2	2013-01-14	Orchard A	40	176.44	-39.8783	0		0.904762		No release
2012	-2	2	2013-01-14	Orchard A	41	176.438	-39.8803	0		0.904762		No release
2012	-2	2	2013-01-14	Orchard A	42	176.437	-39.8816	0		0.904762		No release
2012	-2	2	2013-01-14	Orchard A	43	176.441	-39.8786	0		0.904762		No release
2012	-2	2	2013-01-14	Orchard A	44	176.439	-39.8807	0		0.904762		No release
2012	-2	2	2013-01-14	Orchard A	45	176.437	-39.882	0		0.904762		No release
2012	-2	2	2013-01-14	Orchard A	46	176.439	-39.878	0		0.904762		No release
2012	-2	2	2013-01-14	Orchard A	47	176.438	-39.8791	0		0.904762		No release
2012	-2	2	2013-01-14	Orchard A	48	176.436	-39.8812	0		0.904762		No release
2012	-2	2	2013-01-14	Orchard A	49	176.434	-39.8855	0		0.904762		No release
2012	-2	2	2013-01-14	Orchard A	50	176.441	-39.879	0		0.904762		No release
2012	-2	2	2013-01-14	Orchard A	51	176.44	-39.8801	0		0.904762		No release
2012	-2	2	2013-01-14	Orchard A	52	176.438	-39.8823	0		0.904762		No release
2012	-2	2	2013-01-14	Orchard A	53	176.439	-39.8827	0		0.904762		No release
2012	-2	2	2013-01-14	Orchard A	54	176.44	-39.8814	0		0.904762		No release
2012	-2	2	2013-01-14	Orchard A	55	176.441	-39.8801	0		0.904762		No release
2012	-2	2	2013-01-14	Orchard A	56	176.442	-39.8797	0		0.904762		No release
2012	-2	2	2013-01-14	Orchard A	57	176.442	-39.8805	0		0.904762		No release
2012	-2	2	2013-01-14	Orchard A	58	176.44	-39.8818	0		0.904762		No release
2012	-2	2	2013-01-14	Orchard A	59	176.439	-39.8831	0		0.904762		No release
2012	-2	2	2013-01-14	Orchard A	60	176.444	-39.8804	0		0.904762		No release
2012	-2	2	2013-01-14	Orchard A	61	176.441	-39.8825	0		0.904762		No release
2012	-2	2	2013-01-14	Orchard A	62	176.44	-39.8837	0		0.904762		No release
2012	-2	2	2013-01-14	Orchard A	63	176.44	-39.8843	0		0.904762		No release
2012	-2	2	2013-01-14	Orchard A	64	176.439	-39.8853	0		0.904762		No release
2012	-2	2	2013-01-14	Orchard A	65	176.438	-39.8867	0		0.904762		No release
2012	-2	2	2013-01-14	Orchard A	66	176.437	-39.8876	0		0.904762		No release
2012	-2	2	2013-01-14	Orchard A	67	176.437	-39.8879	0		0.904762		No release
2012	-2	2	2013-01-14	Orchard A	68	176.439	-39.8857	0		0.904762		No release
2012	-2	2	2013-01-14	Orchard A	69	176.44	-39.8846	0		0.904762		No release
2012	-2	2	2013-01-14	Orchard A	70	176.441	-39.8843	0		0.904762		No release
2012	-2	3	2013-01-21	Orchard A	1	176.433	-39.8796	0		0.571429		No release
2012	-2	3	2013-01-21	Orchard A	2	176.431	-39.8788	0		0.571429		No release
2012	-2	3	2013-01-21	Orchard A	3	176.431	-39.8791	0		0.571429		No release
2012	-2	3	2013-01-21	Orchard A	4	176.43	-39.8796	0		0.571429		No release
2012	-2	3	2013-01-21	Orchard A	5	176.429	-39.8811	0		0.571429		No release
2012	-2	3	2013-01-21	Orchard A	6	176.429	-39.8814	0		0.571429		No release
2012	-2	3	2013-01-21	Orchard A	7	176.434	-39.875	0		0.571429		No release
2012	-2	3	2013-01-21	Orchard A	8	176.433	-39.8762	0		0.571429		No release
2012	-2	3	2013-01-21	Orchard A	9	176.432	-39.8776	0		0.571429		No release
2012	-2	3	2013-01-21	Orchard A	10	176.434	-39.8766	0		0.571429		No release
2012	-2	3	2013-01-21	Orchard A	11	176.435	-39.8753	0		0.571429		No release
2012	-2	3	2013-01-21	Orchard A	12	176.436	-39.8757	0		0.571429		No release
2012	-2	3	2013-01-21	Orchard A	13	176.433	-39.8777	0		0.571429		No release
2012	-2	3	2013-01-21	Orchard A	14	176.433	-39.8782	0		0.571429		No release
2012	-2	3	2013-01-21	Orchard A	15	176.434	-39.8786	0		0.571429		No release
2012	-2	3	2013-01-21	Orchard A	16	176.435	-39.8773	0		0.571429		No release
2012	-2	3	2013-01-21	Orchard A	17	176.436	-39.8761	0		0.571429		No release
2012	-2	3	2013-01-21	Orchard A	18	176.437	-39.8764	0		0.571429		No release
2012	-2	3	2013-01-21	Orchard A	19	176.435	-39.8785	0		0.571429		No release
2012	-2	3	2013-01-21	Orchard A	20	176.434	-39.8797	0		0.571429		No release
2012	-2	3	2013-01-21	Orchard A	21	176.434	-39.8801	0		0.571429		No release
2012	-2	3	2013-01-21	Orchard A	22	176.435	-39.8788	0		0.571429		No release
2012	-2	3	2013-01-21	Orchard A	23	176.437	-39.8768	0		0.571429		No release
2012	-2	3	2013-01-21	Orchard A	24	176.438	-39.8772	0		0.571429		No release
2012	-2	3	2013-01-21	Orchard A	25	176.437	-39.8784	0		0.571429		No release
2012	-2	3	2013-01-21	Orchard A	26	176.436	-39.8792	0		0.571429		No release
2012	-2	3	2013-01-21	Orchard A	27	176.435	-39.8805	0		0.571429		No release
2012	-2	3	2013-01-21	Orchard A	28	176.435	-39.8808	0		0.571429		No release
2012	-2	3	2013-01-21	Orchard A	29	176.437	-39.8787	0		0.571429		No release
2012	-2	3	2013-01-21	Orchard A	30	176.439	-39.8775	0		0.571429		No release
2012	-2	3	2013-01-21	Orchard A	31	176.434	-39.8809	0		0.571429		No release
2012	-2	3	2013-01-21	Orchard A	32	176.432	-39.8829	0		0.571429		No release
2012	-2	3	2013-01-21	Orchard A	33	176.431	-39.884	0		0.571429		No release
2012	-2	3	2013-01-21	Orchard A	34	176.432	-39.8844	0		0.571429		No release
2012	-2	3	2013-01-21	Orchard A	35	176.433	-39.8832	0		0.571429		No release
2012	-2	3	2013-01-21	Orchard A	36	176.434	-39.882	0		0.571429		No release
2012	-2	3	2013-01-21	Orchard A	37	176.436	-39.8816	0		0.571429		No release
2012	-2	3	2013-01-21	Orchard A	38	176.434	-39.8836	0		0.571429		No release
2012	-2	3	2013-01-21	Orchard A	39	176.432	-39.8848	0		0.571429		No release
2012	-2	3	2013-01-21	Orchard A	40	176.44	-39.8783	0		0.571429		No release
2012	-2	3	2013-01-21	Orchard A	41	176.438	-39.8803	0		0.571429		No release
2012	-2	3	2013-01-21	Orchard A	42	176.437	-39.8816	0		0.571429		No release
2012	-2	3	2013-01-21	Orchard A	43	176.441	-39.8786	0		0.571429		No release
2012	-2	3	2013-01-21	Orchard A	44	176.439	-39.8807	0		0.571429		No release
2012	-2	3	2013-01-21	Orchard A	45	176.437	-39.882	0		0.571429		No release
2012	-2	3	2013-01-21	Orchard A	46	176.439	-39.878	0		0.571429		No release
2012	-2	3	2013-01-21	Orchard A	47	176.438	-39.8791	0		0.571429		No release
2012	-2	3	2013-01-21	Orchard A	48	176.436	-39.8812	0		0.571429		No release
2012	-2	3	2013-01-21	Orchard A	49	176.434	-39.8855	0		0.571429		No release
2012	-2	3	2013-01-21	Orchard A	50	176.441	-39.879	0		0.571429		No release
2012	-2	3	2013-01-21	Orchard A	51	176.44	-39.8801	0		0.571429		No release
2012	-2	3	2013-01-21	Orchard A	52	176.438	-39.8823	0		0.571429		No release
2012	-2	3	2013-01-21	Orchard A	53	176.439	-39.8827	1		0.571429		No release
2012	-2	3	2013-01-21	Orchard A	54	176.44	-39.8814	0		0.571429		No release
2012	-2	3	2013-01-21	Orchard A	55	176.441	-39.8801	0		0.571429		No release
2012	-2	3	2013-01-21	Orchard A	56	176.442	-39.8797	0		0.571429		No release
2012	-2	3	2013-01-21	Orchard A	57	176.442	-39.8805	0		0.571429		No release
2012	-2	3	2013-01-21	Orchard A	58	176.44	-39.8818	0		0.571429		No release
2012	-2	3	2013-01-21	Orchard A	59	176.439	-39.8831	0		0.571429		No release
2012	-2	3	2013-01-21	Orchard A	60	176.444	-39.8804	0		0.571429		No release
2012	-2	3	2013-01-21	Orchard A	61	176.441	-39.8825	0		0.571429		No release
2012	-2	3	2013-01-21	Orchard A	62	176.44	-39.8837	0		0.571429		No release
2012	-2	3	2013-01-21	Orchard A	63	176.44	-39.8843	0		0.571429		No release
2012	-2	3	2013-01-21	Orchard A	64	176.439	-39.8853	0		0.571429		No release
2012	-2	3	2013-01-21	Orchard A	65	176.438	-39.8867	0		0.571429		No release
2012	-2	3	2013-01-21	Orchard A	66	176.437	-39.8876	0		0.571429		No release
2012	-2	3	2013-01-21	Orchard A	67	176.437	-39.8879	0		0.571429		No release
2012	-2	3	2013-01-21	Orchard A	68	176.439	-39.8857	0		0.571429		No release
2012	-2	3	2013-01-21	Orchard A	69	176.44	-39.8846	0		0.571429		No release
2012	-2	3	2013-01-21	Orchard A	70	176.441	-39.8843	0		0.571429		No release
2012	-2	4	2013-01-28	Orchard A	1	176.433	-39.8796	0		0.52381		No release
2012	-2	4	2013-01-28	Orchard A	2	176.431	-39.8788	0		0.52381		No release
2012	-2	4	2013-01-28	Orchard A	3	176.431	-39.8791	0		0.52381		No release
2012	-2	4	2013-01-28	Orchard A	4	176.43	-39.8796	0		0.52381		No release
2012	-2	4	2013-01-28	Orchard A	5	176.429	-39.8811	0		0.52381		No release
2012	-2	4	2013-01-28	Orchard A	6	176.429	-39.8814	0		0.52381		No release
2012	-2	4	2013-01-28	Orchard A	7	176.434	-39.875	0		0.52381		No release
2012	-2	4	2013-01-28	Orchard A	8	176.433	-39.8762	0		0.52381		No release
2012	-2	4	2013-01-28	Orchard A	9	176.432	-39.8776	0		0.52381		No release
2012	-2	4	2013-01-28	Orchard A	10	176.434	-39.8766	0		0.52381		No release
2012	-2	4	2013-01-28	Orchard A	11	176.435	-39.8753	0		0.52381		No release
2012	-2	4	2013-01-28	Orchard A	12	176.436	-39.8757	0		0.52381		No release
2012	-2	4	2013-01-28	Orchard A	13	176.433	-39.8777	0		0.52381		No release
2012	-2	4	2013-01-28	Orchard A	14	176.433	-39.8782	0		0.52381		No release
2012	-2	4	2013-01-28	Orchard A	15	176.434	-39.8786	0		0.52381		No release
2012	-2	4	2013-01-28	Orchard A	16	176.435	-39.8773	0		0.52381		No release
2012	-2	4	2013-01-28	Orchard A	17	176.436	-39.8761	0		0.52381		No release
2012	-2	4	2013-01-28	Orchard A	18	176.437	-39.8764	0		0.52381		No release
2012	-2	4	2013-01-28	Orchard A	19	176.435	-39.8785	0		0.52381		No release
2012	-2	4	2013-01-28	Orchard A	20	176.434	-39.8797	0		0.52381		No release
2012	-2	4	2013-01-28	Orchard A	21	176.434	-39.8801	0		0.52381		No release
2012	-2	4	2013-01-28	Orchard A	22	176.435	-39.8788	0		0.52381		No release
2012	-2	4	2013-01-28	Orchard A	23	176.437	-39.8768	0		0.52381		No release
2012	-2	4	2013-01-28	Orchard A	24	176.438	-39.8772	0		0.52381		No release
2012	-2	4	2013-01-28	Orchard A	25	176.437	-39.8784	0		0.52381		No release
2012	-2	4	2013-01-28	Orchard A	26	176.436	-39.8792	0		0.52381		No release
2012	-2	4	2013-01-28	Orchard A	27	176.435	-39.8805	0		0.52381		No release
2012	-2	4	2013-01-28	Orchard A	28	176.435	-39.8808	0		0.52381		No release
2012	-2	4	2013-01-28	Orchard A	29	176.437	-39.8787	0		0.52381		No release
2012	-2	4	2013-01-28	Orchard A	30	176.439	-39.8775	0		0.52381		No release
2012	-2	4	2013-01-28	Orchard A	31	176.434	-39.8809	0		0.52381		No release
2012	-2	4	2013-01-28	Orchard A	32	176.432	-39.8829	0		0.52381		No release
2012	-2	4	2013-01-28	Orchard A	33	176.431	-39.884	0		0.52381		No release
2012	-2	4	2013-01-28	Orchard A	34	176.432	-39.8844	0		0.52381		No release
2012	-2	4	2013-01-28	Orchard A	35	176.433	-39.8832	0		0.52381		No release
2012	-2	4	2013-01-28	Orchard A	36	176.434	-39.882	0		0.52381		No release
2012	-2	4	2013-01-28	Orchard A	37	176.436	-39.8816	0		0.52381		No release
2012	-2	4	2013-01-28	Orchard A	38	176.434	-39.8836	0		0.52381		No release
2012	-2	4	2013-01-28	Orchard A	39	176.432	-39.8848	0		0.52381		No release
2012	-2	4	2013-01-28	Orchard A	40	176.44	-39.8783	0		0.52381		No release
2012	-2	4	2013-01-28	Orchard A	41	176.438	-39.8803	0		0.52381		No release
2012	-2	4	2013-01-28	Orchard A	42	176.437	-39.8816	0		0.52381		No release
2012	-2	4	2013-01-28	Orchard A	43	176.441	-39.8786	0		0.52381		No release
2012	-2	4	2013-01-28	Orchard A	44	176.439	-39.8807	0		0.52381		No release
2012	-2	4	2013-01-28	Orchard A	45	176.437	-39.882	1		0.52381		No release
2012	-2	4	2013-01-28	Orchard A	46	176.439	-39.878	0		0.52381		No release
2012	-2	4	2013-01-28	Orchard A	47	176.438	-39.8791	0		0.52381		No release
2012	-2	4	2013-01-28	Orchard A	48	176.436	-39.8812	0		0.52381		No release
2012	-2	4	2013-01-28	Orchard A	49	176.434	-39.8855	0		0.52381		No release
2012	-2	4	2013-01-28	Orchard A	50	176.441	-39.879	0		0.52381		No release
2012	-2	4	2013-01-28	Orchard A	51	176.44	-39.8801	0		0.52381		No release
2012	-2	4	2013-01-28	Orchard A	52	176.438	-39.8823	0		0.52381		No release
2012	-2	4	2013-01-28	Orchard A	53	176.439	-39.8827	0		0.52381		No release
2012	-2	4	2013-01-28	Orchard A	54	176.44	-39.8814	0		0.52381		No release
2012	-2	4	2013-01-28	Orchard A	55	176.441	-39.8801	0		0.52381		No release
2012	-2	4	2013-01-28	Orchard A	56	176.442	-39.8797	0		0.52381		No release
2012	-2	4	2013-01-28	Orchard A	57	176.442	-39.8805	0		0.52381		No release
2012	-2	4	2013-01-28	Orchard A	58	176.44	-39.8818	0		0.52381		No release
2012	-2	4	2013-01-28	Orchard A	59	176.439	-39.8831	0		0.52381		No release
2012	-2	4	2013-01-28	Orchard A	60	176.444	-39.8804	0		0.52381		No release
2012	-2	4	2013-01-28	Orchard A	61	176.441	-39.8825	0		0.52381		No release
2012	-2	4	2013-01-28	Orchard A	62	176.44	-39.8837	0		0.52381		No release
2012	-2	4	2013-01-28	Orchard A	63	176.44	-39.8843	0		0.52381		No release
2012	-2	4	2013-01-28	Orchard A	64	176.439	-39.8853	0		0.52381		No release
2012	-2	4	2013-01-28	Orchard A	65	176.438	-39.8867	0		0.52381		No release
2012	-2	4	2013-01-28	Orchard A	66	176.437	-39.8876	0		0.52381		No release
2012	-2	4	2013-01-28	Orchard A	67	176.437	-39.8879	0		0.52381		No release
2012	-2	4	2013-01-28	Orchard A	68	176.439	-39.8857	0		0.52381		No release
2012	-2	4	2013-01-28	Orchard A	69	176.44	-39.8846	0		0.52381		No release
2012	-2	4	2013-01-28	Orchard A	70	176.441	-39.8843	0		0.52381		No release
2012	-2	5	2013-02-04	Orchard A	1	176.433	-39.8796	0		0.857143		No release
2012	-2	5	2013-02-04	Orchard A	2	176.431	-39.8788	0		0.857143		No release
2012	-2	5	2013-02-04	Orchard A	3	176.431	-39.8791	0		0.857143		No release
2012	-2	5	2013-02-04	Orchard A	4	176.43	-39.8796	0		0.857143		No release
2012	-2	5	2013-02-04	Orchard A	5	176.429	-39.8811	0		0.857143		No release
2012	-2	5	2013-02-04	Orchard A	6	176.429	-39.8814	0		0.857143		No release
2012	-2	5	2013-02-04	Orchard A	7	176.434	-39.875	0		0.857143		No release
2012	-2	5	2013-02-04	Orchard A	8	176.433	-39.8762	0		0.857143		No release
2012	-2	5	2013-02-04	Orchard A	9	176.432	-39.8776	0		0.857143		No release
2012	-2	5	2013-02-04	Orchard A	10	176.434	-39.8766	0		0.857143		No release
2012	-2	5	2013-02-04	Orchard A	11	176.435	-39.8753	0		0.857143		No release
2012	-2	5	2013-02-04	Orchard A	12	176.436	-39.8757	0		0.857143		No release
2012	-2	5	2013-02-04	Orchard A	13	176.433	-39.8777	0		0.857143		No release
2012	-2	5	2013-02-04	Orchard A	14	176.433	-39.8782	0		0.857143		No release
2012	-2	5	2013-02-04	Orchard A	15	176.434	-39.8786	0		0.857143		No release
2012	-2	5	2013-02-04	Orchard A	16	176.435	-39.8773	0		0.857143		No release
2012	-2	5	2013-02-04	Orchard A	17	176.436	-39.8761	0		0.857143		No release
2012	-2	5	2013-02-04	Orchard A	18	176.437	-39.8764	0		0.857143		No release
2012	-2	5	2013-02-04	Orchard A	19	176.435	-39.8785	0		0.857143		No release
2012	-2	5	2013-02-04	Orchard A	20	176.434	-39.8797	0		0.857143		No release
2012	-2	5	2013-02-04	Orchard A	21	176.434	-39.8801	0		0.857143		No release
2012	-2	5	2013-02-04	Orchard A	22	176.435	-39.8788	0		0.857143		No release
2012	-2	5	2013-02-04	Orchard A	23	176.437	-39.8768	0		0.857143		No release
2012	-2	5	2013-02-04	Orchard A	24	176.438	-39.8772	0		0.857143		No release
2012	-2	5	2013-02-04	Orchard A	25	176.437	-39.8784	0		0.857143		No release
2012	-2	5	2013-02-04	Orchard A	26	176.436	-39.8792	0		0.857143		No release
2012	-2	5	2013-02-04	Orchard A	27	176.435	-39.8805	0		0.857143		No release
2012	-2	5	2013-02-04	Orchard A	28	176.435	-39.8808	0		0.857143		No release
2012	-2	5	2013-02-04	Orchard A	29	176.437	-39.8787	0		0.857143		No release
2012	-2	5	2013-02-04	Orchard A	30	176.439	-39.8775	0		0.857143		No release
2012	-2	5	2013-02-04	Orchard A	31	176.434	-39.8809	0		0.857143		No release
2012	-2	5	2013-02-04	Orchard A	32	176.432	-39.8829	0		0.857143		No release
2012	-2	5	2013-02-04	Orchard A	33	176.431	-39.884	0		0.857143		No release
2012	-2	5	2013-02-04	Orchard A	34	176.432	-39.8844	0		0.857143		No release
2012	-2	5	2013-02-04	Orchard A	35	176.433	-39.8832	0		0.857143		No release
2012	-2	5	2013-02-04	Orchard A	36	176.434	-39.882	0		0.857143		No release
2012	-2	5	2013-02-04	Orchard A	37	176.436	-39.8816	0		0.857143		No release
2012	-2	5	2013-02-04	Orchard A	38	176.434	-39.8836	0		0.857143		No release
2012	-2	5	2013-02-04	Orchard A	39	176.432	-39.8848	0		0.857143		No release
2012	-2	5	2013-02-04	Orchard A	40	176.44	-39.8783	0		0.857143		No release
2012	-2	5	2013-02-04	Orchard A	41	176.438	-39.8803	0		0.857143		No release
2012	-2	5	2013-02-04	Orchard A	42	176.437	-39.8816	0		0.857143		No release
2012	-2	5	2013-02-04	Orchard A	43	176.441	-39.8786	0		0.857143		No release
2012	-2	5	2013-02-04	Orchard A	44	176.439	-39.8807	0		0.857143		No release
2012	-2	5	2013-02-04	Orchard A	45	176.437	-39.882	0		0.857143		No release
2012	-2	5	2013-02-04	Orchard A	46	176.439	-39.878	0		0.857143		No release
2012	-2	5	2013-02-04	Orchard A	47	176.438	-39.8791	0		0.857143		No release
2012	-2	5	2013-02-04	Orchard A	48	176.436	-39.8812	0		0.857143		No release
2012	-2	5	2013-02-04	Orchard A	49	176.434	-39.8855	0		0.857143		No release
2012	-2	5	2013-02-04	Orchard A	50	176.441	-39.879	0		0.857143		No release
2012	-2	5	2013-02-04	Orchard A	51	176.44	-39.8801	0		0.857143		No release
2012	-2	5	2013-02-04	Orchard A	52	176.438	-39.8823	0		0.857143		No release
2012	-2	5	2013-02-04	Orchard A	53	176.439	-39.8827	0		0.857143		No release
2012	-2	5	2013-02-04	Orchard A	54	176.44	-39.8814	0		0.857143		No release
2012	-2	5	2013-02-04	Orchard A	55	176.441	-39.8801	0		0.857143		No release
2012	-2	5	2013-02-04	Orchard A	56	176.442	-39.8797	0		0.857143		No release
2012	-2	5	2013-02-04	Orchard A	57	176.442	-39.8805	0		0.857143		No release
2012	-2	5	2013-02-04	Orchard A	58	176.44	-39.8818	0		0.857143		No release
2012	-2	5	2013-02-04	Orchard A	59	176.439	-39.8831	0		0.857143		No release
2012	-2	5	2013-02-04	Orchard A	60	176.444	-39.8804	0		0.857143		No release
2012	-2	5	2013-02-04	Orchard A	61	176.441	-39.8825	0		0.857143		No release
2012	-2	5	2013-02-04	Orchard A	62	176.44	-39.8837	0		0.857143		No release
2012	-2	5	2013-02-04	Orchard A	63	176.44	-39.8843	0		0.857143		No release
2012	-2	5	2013-02-04	Orchard A	64	176.439	-39.8853	0		0.857143		No release
2012	-2	5	2013-02-04	Orchard A	65	176.438	-39.8867	0		0.857143		No release
2012	-2	5	2013-02-04	Orchard A	66	176.437	-39.8876	0		0.857143		No release
2012	-2	5	2013-02-04	Orchard A	67	176.437	-39.8879	0		0.857143		No release
2012	-2	5	2013-02-04	Orchard A	68	176.439	-39.8857	0		0.857143		No release
2012	-2	5	2013-02-04	Orchard A	69	176.44	-39.8846	0		0.857143		No release
2012	-2	5	2013-02-04	Orchard A	70	176.441	-39.8843	0		0.857143		No release
2012	-2	6	2013-02-11	Orchard A	1	176.433	-39.8796	0		0.428571		No release
2012	-2	6	2013-02-11	Orchard A	2	176.431	-39.8788	0		0.428571		No release
2012	-2	6	2013-02-11	Orchard A	3	176.431	-39.8791	0		0.428571		No release
2012	-2	6	2013-02-11	Orchard A	4	176.43	-39.8796	0		0.428571		No release
2012	-2	6	2013-02-11	Orchard A	5	176.429	-39.8811	0		0.428571		No release
2012	-2	6	2013-02-11	Orchard A	6	176.429	-39.8814	0		0.428571		No release
2012	-2	6	2013-02-11	Orchard A	7	176.434	-39.875	0		0.428571		No release
2012	-2	6	2013-02-11	Orchard A	8	176.433	-39.8762	0		0.428571		No release
2012	-2	6	2013-02-11	Orchard A	9	176.432	-39.8776	0		0.428571		No release
2012	-2	6	2013-02-11	Orchard A	10	176.434	-39.8766	0		0.428571		No release
2012	-2	6	2013-02-11	Orchard A	11	176.435	-39.8753	0		0.428571		No release
2012	-2	6	2013-02-11	Orchard A	12	176.436	-39.8757	0		0.428571		No release
2012	-2	6	2013-02-11	Orchard A	13	176.433	-39.8777	0		0.428571		No release
2012	-2	6	2013-02-11	Orchard A	14	176.433	-39.8782	0		0.428571		No release
2012	-2	6	2013-02-11	Orchard A	15	176.434	-39.8786	0		0.428571		No release
2012	-2	6	2013-02-11	Orchard A	16	176.435	-39.8773	0		0.428571		No release
2012	-2	6	2013-02-11	Orchard A	17	176.436	-39.8761	0		0.428571		No release
2012	-2	6	2013-02-11	Orchard A	18	176.437	-39.8764	0		0.428571		No release
2012	-2	6	2013-02-11	Orchard A	19	176.435	-39.8785	0		0.428571		No release
2012	-2	6	2013-02-11	Orchard A	20	176.434	-39.8797	0		0.428571		No release
2012	-2	6	2013-02-11	Orchard A	21	176.434	-39.8801	0		0.428571		No release
2012	-2	6	2013-02-11	Orchard A	22	176.435	-39.8788	0		0.428571		No release
2012	-2	6	2013-02-11	Orchard A	23	176.437	-39.8768	0		0.428571		No release
2012	-2	6	2013-02-11	Orchard A	24	176.438	-39.8772	0		0.428571		No release
2012	-2	6	2013-02-11	Orchard A	25	176.437	-39.8784	0		0.428571		No release
2012	-2	6	2013-02-11	Orchard A	26	176.436	-39.8792	0		0.428571		No release
2012	-2	6	2013-02-11	Orchard A	27	176.435	-39.8805	0		0.428571		No release
2012	-2	6	2013-02-11	Orchard A	28	176.435	-39.8808	0		0.428571		No release
2012	-2	6	2013-02-11	Orchard A	29	176.437	-39.8787	0		0.428571		No release
2012	-2	6	2013-02-11	Orchard A	30	176.439	-39.8775	0		0.428571		No release
2012	-2	6	2013-02-11	Orchard A	31	176.434	-39.8809	0		0.428571		No release
2012	-2	6	2013-02-11	Orchard A	32	176.432	-39.8829	0		0.428571		No release
2012	-2	6	2013-02-11	Orchard A	33	176.431	-39.884	0		0.428571		No release
2012	-2	6	2013-02-11	Orchard A	34	176.432	-39.8844	0		0.428571		No release
2012	-2	6	2013-02-11	Orchard A	35	176.433	-39.8832	0		0.428571		No release
2012	-2	6	2013-02-11	Orchard A	36	176.434	-39.882	0		0.428571		No release
2012	-2	6	2013-02-11	Orchard A	37	176.436	-39.8816	0		0.428571		No release
2012	-2	6	2013-02-11	Orchard A	38	176.434	-39.8836	0		0.428571		No release
2012	-2	6	2013-02-11	Orchard A	39	176.432	-39.8848	0		0.428571		No release
2012	-2	6	2013-02-11	Orchard A	40	176.44	-39.8783	0		0.428571		No release
2012	-2	6	2013-02-11	Orchard A	41	176.438	-39.8803	0		0.428571		No release
2012	-2	6	2013-02-11	Orchard A	42	176.437	-39.8816	0		0.428571		No release
2012	-2	6	2013-02-11	Orchard A	43	176.441	-39.8786	0		0.428571		No release
2012	-2	6	2013-02-11	Orchard A	44	176.439	-39.8807	0		0.428571		No release
2012	-2	6	2013-02-11	Orchard A	45	176.437	-39.882	0		0.428571		No release
2012	-2	6	2013-02-11	Orchard A	46	176.439	-39.878	0		0.428571		No release
2012	-2	6	2013-02-11	Orchard A	47	176.438	-39.8791	0		0.428571		No release
2012	-2	6	2013-02-11	Orchard A	48	176.436	-39.8812	0		0.428571		No release
2012	-2	6	2013-02-11	Orchard A	49	176.434	-39.8855	0		0.428571		No release
2012	-2	6	2013-02-11	Orchard A	50	176.441	-39.879	0		0.428571		No release
2012	-2	6	2013-02-11	Orchard A	51	176.44	-39.8801	0		0.428571		No release
2012	-2	6	2013-02-11	Orchard A	52	176.438	-39.8823	0		0.428571		No release
2012	-2	6	2013-02-11	Orchard A	53	176.439	-39.8827	0		0.428571		No release
2012	-2	6	2013-02-11	Orchard A	54	176.44	-39.8814	0		0.428571		No release
2012	-2	6	2013-02-11	Orchard A	55	176.441	-39.8801	0		0.428571		No release
2012	-2	6	2013-02-11	Orchard A	56	176.442	-39.8797	0		0.428571		No release
2012	-2	6	2013-02-11	Orchard A	57	176.442	-39.8805	0		0.428571		No release
2012	-2	6	2013-02-11	Orchard A	58	176.44	-39.8818	0		0.428571		No release
2012	-2	6	2013-02-11	Orchard A	59	176.439	-39.8831	0		0.428571		No release
2012	-2	6	2013-02-11	Orchard A	60	176.444	-39.8804	0		0.428571		No release
2012	-2	6	2013-02-11	Orchard A	61	176.441	-39.8825	0		0.428571		No release
2012	-2	6	2013-02-11	Orchard A	62	176.44	-39.8837	0		0.428571		No release
2012	-2	6	2013-02-11	Orchard A	63	176.44	-39.8843	0		0.428571		No release
2012	-2	6	2013-02-11	Orchard A	64	176.439	-39.8853	0		0.428571		No release
2012	-2	6	2013-02-11	Orchard A	65	176.438	-39.8867	0		0.428571		No release
2012	-2	6	2013-02-11	Orchard A	66	176.437	-39.8876	0		0.428571		No release
2012	-2	6	2013-02-11	Orchard A	67	176.437	-39.8879	0		0.428571		No release
2012	-2	6	2013-02-11	Orchard A	68	176.439	-39.8857	0		0.428571		No release
2012	-2	6	2013-02-11	Orchard A	69	176.44	-39.8846	0		0.428571		No release
2012	-2	6	2013-02-11	Orchard A	70	176.441	-39.8843	0		0.428571		No release
2012	-2	7	2013-02-18	Orchard A	1	176.433	-39.8796	0		0.761905		No release
2012	-2	7	2013-02-18	Orchard A	2	176.431	-39.8788	0		0.761905		No release
2012	-2	7	2013-02-18	Orchard A	3	176.431	-39.8791	0		0.761905		No release
2012	-2	7	2013-02-18	Orchard A	4	176.43	-39.8796	0		0.761905		No release
2012	-2	7	2013-02-18	Orchard A	5	176.429	-39.8811	0		0.761905		No release
2012	-2	7	2013-02-18	Orchard A	6	176.429	-39.8814	0		0.761905		No release
2012	-2	7	2013-02-18	Orchard A	7	176.434	-39.875	0		0.761905		No release
2012	-2	7	2013-02-18	Orchard A	8	176.433	-39.8762	0		0.761905		No release
2012	-2	7	2013-02-18	Orchard A	9	176.432	-39.8776	0		0.761905		No release
2012	-2	7	2013-02-18	Orchard A	10	176.434	-39.8766	0		0.761905		No release
2012	-2	7	2013-02-18	Orchard A	11	176.435	-39.8753	0		0.761905		No release
2012	-2	7	2013-02-18	Orchard A	12	176.436	-39.8757	0		0.761905		No release
2012	-2	7	2013-02-18	Orchard A	13	176.433	-39.8777	0		0.761905		No release
2012	-2	7	2013-02-18	Orchard A	14	176.433	-39.8782	0		0.761905		No release
2012	-2	7	2013-02-18	Orchard A	15	176.434	-39.8786	0		0.761905		No release
2012	-2	7	2013-02-18	Orchard A	16	176.435	-39.8773	0		0.761905		No release
2012	-2	7	2013-02-18	Orchard A	17	176.436	-39.8761	0		0.761905		No release
2012	-2	7	2013-02-18	Orchard A	18	176.437	-39.8764	0		0.761905		No release
2012	-2	7	2013-02-18	Orchard A	19	176.435	-39.8785	0		0.761905		No release
2012	-2	7	2013-02-18	Orchard A	20	176.434	-39.8797	0		0.761905		No release
2012	-2	7	2013-02-18	Orchard A	21	176.434	-39.8801	0		0.761905		No release
2012	-2	7	2013-02-18	Orchard A	22	176.435	-39.8788	0		0.761905		No release
2012	-2	7	2013-02-18	Orchard A	23	176.437	-39.8768	0		0.761905		No release
2012	-2	7	2013-02-18	Orchard A	24	176.438	-39.8772	0		0.761905		No release
2012	-2	7	2013-02-18	Orchard A	25	176.437	-39.8784	0		0.761905		No release
2012	-2	7	2013-02-18	Orchard A	26	176.436	-39.8792	0		0.761905		No release
2012	-2	7	2013-02-18	Orchard A	27	176.435	-39.8805	0		0.761905		No release
2012	-2	7	2013-02-18	Orchard A	28	176.435	-39.8808	0		0.761905		No release
2012	-2	7	2013-02-18	Orchard A	29	176.437	-39.8787	0		0.761905		No release
2012	-2	7	2013-02-18	Orchard A	30	176.439	-39.8775	0		0.761905		No release
2012	-2	7	2013-02-18	Orchard A	31	176.434	-39.8809	0		0.761905		No release
2012	-2	7	2013-02-18	Orchard A	32	176.432	-39.8829	0		0.761905		No release
2012	-2	7	2013-02-18	Orchard A	33	176.431	-39.884	0		0.761905		No release
2012	-2	7	2013-02-18	Orchard A	34	176.432	-39.8844	0		0.761905		No release
2012	-2	7	2013-02-18	Orchard A	35	176.433	-39.8832	0		0.761905		No release
2012	-2	7	2013-02-18	Orchard A	36	176.434	-39.882	0		0.761905		No release
2012	-2	7	2013-02-18	Orchard A	37	176.436	-39.8816	0		0.761905		No release
2012	-2	7	2013-02-18	Orchard A	38	176.434	-39.8836	0		0.761905		No release
2012	-2	7	2013-02-18	Orchard A	39	176.432	-39.8848	0		0.761905		No release
2012	-2	7	2013-02-18	Orchard A	40	176.44	-39.8783	0		0.761905		No release
2012	-2	7	2013-02-18	Orchard A	41	176.438	-39.8803	0		0.761905		No release
2012	-2	7	2013-02-18	Orchard A	42	176.437	-39.8816	0		0.761905		No release
2012	-2	7	2013-02-18	Orchard A	43	176.441	-39.8786	0		0.761905		No release
2012	-2	7	2013-02-18	Orchard A	44	176.439	-39.8807	0		0.761905		No release
2012	-2	7	2013-02-18	Orchard A	45	176.437	-39.882	0		0.761905		No release
2012	-2	7	2013-02-18	Orchard A	46	176.439	-39.878	0		0.761905		No release
2012	-2	7	2013-02-18	Orchard A	47	176.438	-39.8791	0		0.761905		No release
2012	-2	7	2013-02-18	Orchard A	48	176.436	-39.8812	0		0.761905		No release
2012	-2	7	2013-02-18	Orchard A	49	176.434	-39.8855	0		0.761905		No release
2012	-2	7	2013-02-18	Orchard A	50	176.441	-39.879	0		0.761905		No release
2012	-2	7	2013-02-18	Orchard A	51	176.44	-39.8801	0		0.761905		No release
2012	-2	7	2013-02-18	Orchard A	52	176.438	-39.8823	0		0.761905		No release
2012	-2	7	2013-02-18	Orchard A	53	176.439	-39.8827	0		0.761905		No release
2012	-2	7	2013-02-18	Orchard A	54	176.44	-39.8814	0		0.761905		No release
2012	-2	7	2013-02-18	Orchard A	55	176.441	-39.8801	0		0.761905		No release
2012	-2	7	2013-02-18	Orchard A	56	176.442	-39.8797	0		0.761905		No release
2012	-2	7	2013-02-18	Orchard A	57	176.442	-39.8805	0		0.761905		No release
2012	-2	7	2013-02-18	Orchard A	58	176.44	-39.8818	0		0.761905		No release
2012	-2	7	2013-02-18	Orchard A	59	176.439	-39.8831	0		0.761905		No release
2012	-2	7	2013-02-18	Orchard A	60	176.444	-39.8804	0		0.761905		No release
2012	-2	7	2013-02-18	Orchard A	61	176.441	-39.8825	0		0.761905		No release
2012	-2	7	2013-02-18	Orchard A	62	176.44	-39.8837	0		0.761905		No release
2012	-2	7	2013-02-18	Orchard A	63	176.44	-39.8843	0		0.761905		No release
2012	-2	7	2013-02-18	Orchard A	64	176.439	-39.8853	0		0.761905		No release
2012	-2	7	2013-02-18	Orchard A	65	176.438	-39.8867	0		0.761905		No release
2012	-2	7	2013-02-18	Orchard A	66	176.437	-39.8876	0		0.761905		No release
2012	-2	7	2013-02-18	Orchard A	67	176.437	-39.8879	0		0.761905		No release
2012	-2	7	2013-02-18	Orchard A	68	176.439	-39.8857	0		0.761905		No release
2012	-2	7	2013-02-18	Orchard A	69	176.44	-39.8846	0		0.761905		No release
2012	-2	7	2013-02-18	Orchard A	70	176.441	-39.8843	0		0.761905		No release
2012	-2	8	2013-02-25	Orchard A	1	176.433	-39.8796	0		0.380952		No release
2012	-2	8	2013-02-25	Orchard A	2	176.431	-39.8788	0		0.380952		No release
2012	-2	8	2013-02-25	Orchard A	3	176.431	-39.8791	0		0.380952		No release
2012	-2	8	2013-02-25	Orchard A	4	176.43	-39.8796	0		0.380952		No release
2012	-2	8	2013-02-25	Orchard A	5	176.429	-39.8811	0		0.380952		No release
2012	-2	8	2013-02-25	Orchard A	6	176.429	-39.8814	0		0.380952		No release
2012	-2	8	2013-02-25	Orchard A	7	176.434	-39.875	0		0.380952		No release
2012	-2	8	2013-02-25	Orchard A	8	176.433	-39.8762	0		0.380952		No release
2012	-2	8	2013-02-25	Orchard A	9	176.432	-39.8776	0		0.380952		No release
2012	-2	8	2013-02-25	Orchard A	10	176.434	-39.8766	0		0.380952		No release
2012	-2	8	2013-02-25	Orchard A	11	176.435	-39.8753	0		0.380952		No release
2012	-2	8	2013-02-25	Orchard A	12	176.436	-39.8757	0		0.380952		No release
2012	-2	8	2013-02-25	Orchard A	13	176.433	-39.8777	0		0.380952		No release
2012	-2	8	2013-02-25	Orchard A	14	176.433	-39.8782	0		0.380952		No release
2012	-2	8	2013-02-25	Orchard A	15	176.434	-39.8786	0		0.380952		No release
2012	-2	8	2013-02-25	Orchard A	16	176.435	-39.8773	0		0.380952		No release
2012	-2	8	2013-02-25	Orchard A	17	176.436	-39.8761	0		0.380952		No release
2012	-2	8	2013-02-25	Orchard A	18	176.437	-39.8764	0		0.380952		No release
2012	-2	8	2013-02-25	Orchard A	19	176.435	-39.8785	0		0.380952		No release
2012	-2	8	2013-02-25	Orchard A	20	176.434	-39.8797	0		0.380952		No release
2012	-2	8	2013-02-25	Orchard A	21	176.434	-39.8801	0		0.380952		No release
2012	-2	8	2013-02-25	Orchard A	22	176.435	-39.8788	0		0.380952		No release
2012	-2	8	2013-02-25	Orchard A	23	176.437	-39.8768	0		0.380952		No release
2012	-2	8	2013-02-25	Orchard A	24	176.438	-39.8772	0		0.380952		No release
2012	-2	8	2013-02-25	Orchard A	25	176.437	-39.8784	0		0.380952		No release
2012	-2	8	2013-02-25	Orchard A	26	176.436	-39.8792	0		0.380952		No release
2012	-2	8	2013-02-25	Orchard A	27	176.435	-39.8805	0		0.380952		No release
2012	-2	8	2013-02-25	Orchard A	28	176.435	-39.8808	0		0.380952		No release
2012	-2	8	2013-02-25	Orchard A	29	176.437	-39.8787	0		0.380952		No release
2012	-2	8	2013-02-25	Orchard A	30	176.439	-39.8775	0		0.380952		No release
2012	-2	8	2013-02-25	Orchard A	31	176.434	-39.8809	0		0.380952		No release
2012	-2	8	2013-02-25	Orchard A	32	176.432	-39.8829	0		0.380952		No release
2012	-2	8	2013-02-25	Orchard A	33	176.431	-39.884	0		0.380952		No release
2012	-2	8	2013-02-25	Orchard A	34	176.432	-39.8844	0		0.380952		No release
2012	-2	8	2013-02-25	Orchard A	35	176.433	-39.8832	0		0.380952		No release
2012	-2	8	2013-02-25	Orchard A	36	176.434	-39.882	0		0.380952		No release
2012	-2	8	2013-02-25	Orchard A	37	176.436	-39.8816	0		0.380952		No release
2012	-2	8	2013-02-25	Orchard A	38	176.434	-39.8836	0		0.380952		No release
2012	-2	8	2013-02-25	Orchard A	39	176.432	-39.8848	0		0.380952		No release
2012	-2	8	2013-02-25	Orchard A	40	176.44	-39.8783	0		0.380952		No release
2012	-2	8	2013-02-25	Orchard A	41	176.438	-39.8803	0		0.380952		No release
2012	-2	8	2013-02-25	Orchard A	42	176.437	-39.8816	0		0.380952		No release
2012	-2	8	2013-02-25	Orchard A	43	176.441	-39.8786	0		0.380952		No release
2012	-2	8	2013-02-25	Orchard A	44	176.439	-39.8807	0		0.380952		No release
2012	-2	8	2013-02-25	Orchard A	45	176.437	-39.882	0		0.380952		No release
2012	-2	8	2013-02-25	Orchard A	46	176.439	-39.878	0		0.380952		No release
2012	-2	8	2013-02-25	Orchard A	47	176.438	-39.8791	0		0.380952		No release
2012	-2	8	2013-02-25	Orchard A	48	176.436	-39.8812	0		0.380952		No release
2012	-2	8	2013-02-25	Orchard A	49	176.434	-39.8855	0		0.380952		No release
2012	-2	8	2013-02-25	Orchard A	50	176.441	-39.879	0		0.380952		No release
2012	-2	8	2013-02-25	Orchard A	51	176.44	-39.8801	0		0.380952		No release
2012	-2	8	2013-02-25	Orchard A	52	176.438	-39.8823	0		0.380952		No release
2012	-2	8	2013-02-25	Orchard A	53	176.439	-39.8827	0		0.380952		No release
2012	-2	8	2013-02-25	Orchard A	54	176.44	-39.8814	0		0.380952		No release
2012	-2	8	2013-02-25	Orchard A	55	176.441	-39.8801	0		0.380952		No release
2012	-2	8	2013-02-25	Orchard A	56	176.442	-39.8797	0		0.380952		No release
2012	-2	8	2013-02-25	Orchard A	57	176.442	-39.8805	0		0.380952		No release
2012	-2	8	2013-02-25	Orchard A	58	176.44	-39.8818	0		0.380952		No release
2012	-2	8	2013-02-25	Orchard A	59	176.439	-39.8831	0		0.380952		No release
2012	-2	8	2013-02-25	Orchard A	60	176.444	-39.8804	0		0.380952		No release
2012	-2	8	2013-02-25	Orchard A	61	176.441	-39.8825	0		0.380952		No release
2012	-2	8	2013-02-25	Orchard A	62	176.44	-39.8837	0		0.380952		No release
2012	-2	8	2013-02-25	Orchard A	63	176.44	-39.8843	0		0.380952		No release
2012	-2	8	2013-02-25	Orchard A	64	176.439	-39.8853	0		0.380952		No release
2012	-2	8	2013-02-25	Orchard A	65	176.438	-39.8867	0		0.380952		No release
2012	-2	8	2013-02-25	Orchard A	66	176.437	-39.8876	0		0.380952		No release
2012	-2	8	2013-02-25	Orchard A	67	176.437	-39.8879	0		0.380952		No release
2012	-2	8	2013-02-25	Orchard A	68	176.439	-39.8857	0		0.380952		No release
2012	-2	8	2013-02-25	Orchard A	69	176.44	-39.8846	1		0.380952		No release
2012	-2	8	2013-02-25	Orchard A	70	176.441	-39.8843	0		0.380952		No release
2012	-2	9	2013-03-04	Orchard A	1	176.433	-39.8796	0		0.809524		No release
2012	-2	9	2013-03-04	Orchard A	2	176.431	-39.8788	0		0.809524		No release
2012	-2	9	2013-03-04	Orchard A	3	176.431	-39.8791	0		0.809524		No release
2012	-2	9	2013-03-04	Orchard A	4	176.43	-39.8796	0		0.809524		No release
2012	-2	9	2013-03-04	Orchard A	5	176.429	-39.8811	0		0.809524		No release
2012	-2	9	2013-03-04	Orchard A	6	176.429	-39.8814	0		0.809524		No release
2012	-2	9	2013-03-04	Orchard A	7	176.434	-39.875	0		0.809524		No release
2012	-2	9	2013-03-04	Orchard A	8	176.433	-39.8762	0		0.809524		No release
2012	-2	9	2013-03-04	Orchard A	9	176.432	-39.8776	0		0.809524		No release
2012	-2	9	2013-03-04	Orchard A	10	176.434	-39.8766	0		0.809524		No release
2012	-2	9	2013-03-04	Orchard A	11	176.435	-39.8753	0		0.809524		No release
2012	-2	9	2013-03-04	Orchard A	12	176.436	-39.8757	0		0.809524		No release
2012	-2	9	2013-03-04	Orchard A	13	176.433	-39.8777	0		0.809524		No release
2012	-2	9	2013-03-04	Orchard A	14	176.433	-39.8782	0		0.809524		No release
2012	-2	9	2013-03-04	Orchard A	15	176.434	-39.8786	0		0.809524		No release
2012	-2	9	2013-03-04	Orchard A	16	176.435	-39.8773	0		0.809524		No release
2012	-2	9	2013-03-04	Orchard A	17	176.436	-39.8761	0		0.809524		No release
2012	-2	9	2013-03-04	Orchard A	18	176.437	-39.8764	0		0.809524		No release
2012	-2	9	2013-03-04	Orchard A	19	176.435	-39.8785	0		0.809524		No release
2012	-2	9	2013-03-04	Orchard A	20	176.434	-39.8797	0		0.809524		No release
2012	-2	9	2013-03-04	Orchard A	21	176.434	-39.8801	0		0.809524		No release
2012	-2	9	2013-03-04	Orchard A	22	176.435	-39.8788	0		0.809524		No release
2012	-2	9	2013-03-04	Orchard A	23	176.437	-39.8768	0		0.809524		No release
2012	-2	9	2013-03-04	Orchard A	24	176.438	-39.8772	0		0.809524		No release
2012	-2	9	2013-03-04	Orchard A	25	176.437	-39.8784	0		0.809524		No release
2012	-2	9	2013-03-04	Orchard A	26	176.436	-39.8792	0		0.809524		No release
2012	-2	9	2013-03-04	Orchard A	27	176.435	-39.8805	0		0.809524		No release
2012	-2	9	2013-03-04	Orchard A	28	176.435	-39.8808	0		0.809524		No release
2012	-2	9	2013-03-04	Orchard A	29	176.437	-39.8787	0		0.809524		No release
2012	-2	9	2013-03-04	Orchard A	30	176.439	-39.8775	0		0.809524		No release
2012	-2	9	2013-03-04	Orchard A	31	176.434	-39.8809	0		0.809524		No release
2012	-2	9	2013-03-04	Orchard A	32	176.432	-39.8829	0		0.809524		No release
2012	-2	9	2013-03-04	Orchard A	33	176.431	-39.884	0		0.809524		No release
2012	-2	9	2013-03-04	Orchard A	34	176.432	-39.8844	0		0.809524		No release
2012	-2	9	2013-03-04	Orchard A	35	176.433	-39.8832	0		0.809524		No release
2012	-2	9	2013-03-04	Orchard A	36	176.434	-39.882	0		0.809524		No release
2012	-2	9	2013-03-04	Orchard A	37	176.436	-39.8816	0		0.809524		No release
2012	-2	9	2013-03-04	Orchard A	38	176.434	-39.8836	0		0.809524		No release
2012	-2	9	2013-03-04	Orchard A	39	176.432	-39.8848	0		0.809524		No release
2012	-2	9	2013-03-04	Orchard A	40	176.44	-39.8783	0		0.809524		No release
2012	-2	9	2013-03-04	Orchard A	41	176.438	-39.8803	0		0.809524		No release
2012	-2	9	2013-03-04	Orchard A	42	176.437	-39.8816	0		0.809524		No release
2012	-2	9	2013-03-04	Orchard A	43	176.441	-39.8786	0		0.809524		No release
2012	-2	9	2013-03-04	Orchard A	44	176.439	-39.8807	0		0.809524		No release
2012	-2	9	2013-03-04	Orchard A	45	176.437	-39.882	0		0.809524		No release
2012	-2	9	2013-03-04	Orchard A	46	176.439	-39.878	0		0.809524		No release
2012	-2	9	2013-03-04	Orchard A	47	176.438	-39.8791	0		0.809524		No release
2012	-2	9	2013-03-04	Orchard A	48	176.436	-39.8812	0		0.809524		No release
2012	-2	9	2013-03-04	Orchard A	49	176.434	-39.8855	0		0.809524		No release
2012	-2	9	2013-03-04	Orchard A	50	176.441	-39.879	0		0.809524		No release
2012	-2	9	2013-03-04	Orchard A	51	176.44	-39.8801	0		0.809524		No release
2012	-2	9	2013-03-04	Orchard A	52	176.438	-39.8823	0		0.809524		No release
2012	-2	9	2013-03-04	Orchard A	53	176.439	-39.8827	0		0.809524		No release
2012	-2	9	2013-03-04	Orchard A	54	176.44	-39.8814	0		0.809524		No release
2012	-2	9	2013-03-04	Orchard A	55	176.441	-39.8801	0		0.809524		No release
2012	-2	9	2013-03-04	Orchard A	56	176.442	-39.8797	0		0.809524		No release
2012	-2	9	2013-03-04	Orchard A	57	176.442	-39.8805	0		0.809524		No release
2012	-2	9	2013-03-04	Orchard A	58	176.44	-39.8818	0		0.809524		No release
2012	-2	9	2013-03-04	Orchard A	59	176.439	-39.8831	0		0.809524		No release
2012	-2	9	2013-03-04	Orchard A	60	176.444	-39.8804	0		0.809524		No release
2012	-2	9	2013-03-04	Orchard A	61	176.441	-39.8825	0		0.809524		No release
2012	-2	9	2013-03-04	Orchard A	62	176.44	-39.8837	0		0.809524		No release
2012	-2	9	2013-03-04	Orchard A	63	176.44	-39.8843	0		0.809524		No release
2012	-2	9	2013-03-04	Orchard A	64	176.439	-39.8853	0		0.809524		No release
2012	-2	9	2013-03-04	Orchard A	65	176.438	-39.8867	0		0.809524		No release
2012	-2	9	2013-03-04	Orchard A	66	176.437	-39.8876	0		0.809524		No release
2012	-2	9	2013-03-04	Orchard A	67	176.437	-39.8879	0		0.809524		No release
2012	-2	9	2013-03-04	Orchard A	68	176.439	-39.8857	0		0.809524		No release
2012	-2	9	2013-03-04	Orchard A	69	176.44	-39.8846	0		0.809524		No release
2012	-2	9	2013-03-04	Orchard A	70	176.441	-39.8843	0		0.809524		No release
2012	-2	10	2013-03-11	Orchard A	1	176.433	-39.8796	0		0.380952		No release
2012	-2	10	2013-03-11	Orchard A	2	176.431	-39.8788	0		0.380952		No release
2012	-2	10	2013-03-11	Orchard A	3	176.431	-39.8791	0		0.380952		No release
2012	-2	10	2013-03-11	Orchard A	4	176.43	-39.8796	0		0.380952		No release
2012	-2	10	2013-03-11	Orchard A	5	176.429	-39.8811	0		0.380952		No release
2012	-2	10	2013-03-11	Orchard A	6	176.429	-39.8814	0		0.380952		No release
2012	-2	10	2013-03-11	Orchard A	7	176.434	-39.875	0		0.380952		No release
2012	-2	10	2013-03-11	Orchard A	8	176.433	-39.8762	0		0.380952		No release
2012	-2	10	2013-03-11	Orchard A	9	176.432	-39.8776	0		0.380952		No release
2012	-2	10	2013-03-11	Orchard A	10	176.434	-39.8766	0		0.380952		No release
2012	-2	10	2013-03-11	Orchard A	11	176.435	-39.8753	0		0.380952		No release
2012	-2	10	2013-03-11	Orchard A	12	176.436	-39.8757	0		0.380952		No release
2012	-2	10	2013-03-11	Orchard A	13	176.433	-39.8777	0		0.380952		No release
2012	-2	10	2013-03-11	Orchard A	14	176.433	-39.8782	0		0.380952		No release
2012	-2	10	2013-03-11	Orchard A	15	176.434	-39.8786	0		0.380952		No release
2012	-2	10	2013-03-11	Orchard A	16	176.435	-39.8773	0		0.380952		No release
2012	-2	10	2013-03-11	Orchard A	17	176.436	-39.8761	0		0.380952		No release
2012	-2	10	2013-03-11	Orchard A	18	176.437	-39.8764	0		0.380952		No release
2012	-2	10	2013-03-11	Orchard A	19	176.435	-39.8785	0		0.380952		No release
2012	-2	10	2013-03-11	Orchard A	20	176.434	-39.8797	0		0.380952		No release
2012	-2	10	2013-03-11	Orchard A	21	176.434	-39.8801	0		0.380952		No release
2012	-2	10	2013-03-11	Orchard A	22	176.435	-39.8788	0		0.380952		No release
2012	-2	10	2013-03-11	Orchard A	23	176.437	-39.8768	0		0.380952		No release
2012	-2	10	2013-03-11	Orchard A	24	176.438	-39.8772	0		0.380952		No release
2012	-2	10	2013-03-11	Orchard A	25	176.437	-39.8784	0		0.380952		No release
2012	-2	10	2013-03-11	Orchard A	26	176.436	-39.8792	0		0.380952		No release
2012	-2	10	2013-03-11	Orchard A	27	176.435	-39.8805	0		0.380952		No release
2012	-2	10	2013-03-11	Orchard A	28	176.435	-39.8808	0		0.380952		No release
2012	-2	10	2013-03-11	Orchard A	29	176.437	-39.8787	0		0.380952		No release
2012	-2	10	2013-03-11	Orchard A	30	176.439	-39.8775	0		0.380952		No release
2012	-2	10	2013-03-11	Orchard A	31	176.434	-39.8809	0		0.380952		No release
2012	-2	10	2013-03-11	Orchard A	32	176.432	-39.8829	0		0.380952		No release
2012	-2	10	2013-03-11	Orchard A	33	176.431	-39.884	0		0.380952		No release
2012	-2	10	2013-03-11	Orchard A	34	176.432	-39.8844	0		0.380952		No release
2012	-2	10	2013-03-11	Orchard A	35	176.433	-39.8832	0		0.380952		No release
2012	-2	10	2013-03-11	Orchard A	36	176.434	-39.882	0		0.380952		No release
2012	-2	10	2013-03-11	Orchard A	37	176.436	-39.8816	0		0.380952		No release
2012	-2	10	2013-03-11	Orchard A	38	176.434	-39.8836	0		0.380952		No release
2012	-2	10	2013-03-11	Orchard A	39	176.432	-39.8848	0		0.380952		No release
2012	-2	10	2013-03-11	Orchard A	40	176.44	-39.8783	0		0.380952		No release
2012	-2	10	2013-03-11	Orchard A	41	176.438	-39.8803	0		0.380952		No release
2012	-2	10	2013-03-11	Orchard A	42	176.437	-39.8816	0		0.380952		No release
2012	-2	10	2013-03-11	Orchard A	43	176.441	-39.8786	0		0.380952		No release
2012	-2	10	2013-03-11	Orchard A	44	176.439	-39.8807	0		0.380952		No release
2012	-2	10	2013-03-11	Orchard A	45	176.437	-39.882	0		0.380952		No release
2012	-2	10	2013-03-11	Orchard A	46	176.439	-39.878	0		0.380952		No release
2012	-2	10	2013-03-11	Orchard A	47	176.438	-39.8791	0		0.380952		No release
2012	-2	10	2013-03-11	Orchard A	48	176.436	-39.8812	0		0.380952		No release
2012	-2	10	2013-03-11	Orchard A	49	176.434	-39.8855	0		0.380952		No release
2012	-2	10	2013-03-11	Orchard A	50	176.441	-39.879	0		0.380952		No release
2012	-2	10	2013-03-11	Orchard A	51	176.44	-39.8801	0		0.380952		No release
2012	-2	10	2013-03-11	Orchard A	52	176.438	-39.8823	0		0.380952		No release
2012	-2	10	2013-03-11	Orchard A	53	176.439	-39.8827	0		0.380952		No release
2012	-2	10	2013-03-11	Orchard A	54	176.44	-39.8814	0		0.380952		No release
2012	-2	10	2013-03-11	Orchard A	55	176.441	-39.8801	0		0.380952		No release
2012	-2	10	2013-03-11	Orchard A	56	176.442	-39.8797	0		0.380952		No release
2012	-2	10	2013-03-11	Orchard A	57	176.442	-39.8805	0		0.380952		No release
2012	-2	10	2013-03-11	Orchard A	58	176.44	-39.8818	0		0.380952		No release
2012	-2	10	2013-03-11	Orchard A	59	176.439	-39.8831	0		0.380952		No release
2012	-2	10	2013-03-11	Orchard A	60	176.444	-39.8804	0		0.380952		No release
2012	-2	10	2013-03-11	Orchard A	61	176.441	-39.8825	0		0.380952		No release
2012	-2	10	2013-03-11	Orchard A	62	176.44	-39.8837	0		0.380952		No release
2012	-2	10	2013-03-11	Orchard A	63	176.44	-39.8843	0		0.380952		No release
2012	-2	10	2013-03-11	Orchard A	64	176.439	-39.8853	0		0.380952		No release
2012	-2	10	2013-03-11	Orchard A	65	176.438	-39.8867	0		0.380952		No release
2012	-2	10	2013-03-11	Orchard A	66	176.437	-39.8876	0		0.380952		No release
2012	-2	10	2013-03-11	Orchard A	67	176.437	-39.8879	0		0.380952		No release
2012	-2	10	2013-03-11	Orchard A	68	176.439	-39.8857	0		0.380952		No release
2012	-2	10	2013-03-11	Orchard A	69	176.44	-39.8846	0		0.380952		No release
2012	-2	10	2013-03-11	Orchard A	70	176.441	-39.8843	0		0.380952		No release
2012	-2	11	2013-03-18	Orchard A	1	176.433	-39.8796	0		0.619048		No release
2012	-2	11	2013-03-18	Orchard A	2	176.431	-39.8788	0		0.619048		No release
2012	-2	11	2013-03-18	Orchard A	3	176.431	-39.8791	0		0.619048		No release
2012	-2	11	2013-03-18	Orchard A	4	176.43	-39.8796	0		0.619048		No release
2012	-2	11	2013-03-18	Orchard A	5	176.429	-39.8811	0		0.619048		No release
2012	-2	11	2013-03-18	Orchard A	6	176.429	-39.8814	0		0.619048		No release
2012	-2	11	2013-03-18	Orchard A	7	176.434	-39.875	0		0.619048		No release
2012	-2	11	2013-03-18	Orchard A	8	176.433	-39.8762	0		0.619048		No release
2012	-2	11	2013-03-18	Orchard A	9	176.432	-39.8776	0		0.619048		No release
2012	-2	11	2013-03-18	Orchard A	10	176.434	-39.8766	0		0.619048		No release
2012	-2	11	2013-03-18	Orchard A	11	176.435	-39.8753	0		0.619048		No release
2012	-2	11	2013-03-18	Orchard A	12	176.436	-39.8757	0		0.619048		No release
2012	-2	11	2013-03-18	Orchard A	13	176.433	-39.8777	0		0.619048		No release
2012	-2	11	2013-03-18	Orchard A	14	176.433	-39.8782	0		0.619048		No release
2012	-2	11	2013-03-18	Orchard A	15	176.434	-39.8786	0		0.619048		No release
2012	-2	11	2013-03-18	Orchard A	16	176.435	-39.8773	0		0.619048		No release
2012	-2	11	2013-03-18	Orchard A	17	176.436	-39.8761	0		0.619048		No release
2012	-2	11	2013-03-18	Orchard A	18	176.437	-39.8764	0		0.619048		No release
2012	-2	11	2013-03-18	Orchard A	19	176.435	-39.8785	0		0.619048		No release
2012	-2	11	2013-03-18	Orchard A	20	176.434	-39.8797	0		0.619048		No release
2012	-2	11	2013-03-18	Orchard A	21	176.434	-39.8801	0		0.619048		No release
2012	-2	11	2013-03-18	Orchard A	22	176.435	-39.8788	0		0.619048		No release
2012	-2	11	2013-03-18	Orchard A	23	176.437	-39.8768	0		0.619048		No release
2012	-2	11	2013-03-18	Orchard A	24	176.438	-39.8772	0		0.619048		No release
2012	-2	11	2013-03-18	Orchard A	25	176.437	-39.8784	0		0.619048		No release
2012	-2	11	2013-03-18	Orchard A	26	176.436	-39.8792	0		0.619048		No release
2012	-2	11	2013-03-18	Orchard A	27	176.435	-39.8805	0		0.619048		No release
2012	-2	11	2013-03-18	Orchard A	28	176.435	-39.8808	0		0.619048		No release
2012	-2	11	2013-03-18	Orchard A	29	176.437	-39.8787	0		0.619048		No release
2012	-2	11	2013-03-18	Orchard A	30	176.439	-39.8775	0		0.619048		No release
2012	-2	11	2013-03-18	Orchard A	31	176.434	-39.8809	0		0.619048		No release
2012	-2	11	2013-03-18	Orchard A	32	176.432	-39.8829	0		0.619048		No release
2012	-2	11	2013-03-18	Orchard A	33	176.431	-39.884	0		0.619048		No release
2012	-2	11	2013-03-18	Orchard A	34	176.432	-39.8844	0		0.619048		No release
2012	-2	11	2013-03-18	Orchard A	35	176.433	-39.8832	0		0.619048		No release
2012	-2	11	2013-03-18	Orchard A	36	176.434	-39.882	0		0.619048		No release
2012	-2	11	2013-03-18	Orchard A	37	176.436	-39.8816	0		0.619048		No release
2012	-2	11	2013-03-18	Orchard A	38	176.434	-39.8836	0		0.619048		No release
2012	-2	11	2013-03-18	Orchard A	39	176.432	-39.8848	0		0.619048		No release
2012	-2	11	2013-03-18	Orchard A	40	176.44	-39.8783	0		0.619048		No release
2012	-2	11	2013-03-18	Orchard A	41	176.438	-39.8803	0		0.619048		No release
2012	-2	11	2013-03-18	Orchard A	42	176.437	-39.8816	0		0.619048		No release
2012	-2	11	2013-03-18	Orchard A	43	176.441	-39.8786	0		0.619048		No release
2012	-2	11	2013-03-18	Orchard A	44	176.439	-39.8807	0		0.619048		No release
2012	-2	11	2013-03-18	Orchard A	45	176.437	-39.882	0		0.619048		No release
2012	-2	11	2013-03-18	Orchard A	46	176.439	-39.878	0		0.619048		No release
2012	-2	11	2013-03-18	Orchard A	47	176.438	-39.8791	0		0.619048		No release
2012	-2	11	2013-03-18	Orchard A	48	176.436	-39.8812	0		0.619048		No release
2012	-2	11	2013-03-18	Orchard A	49	176.434	-39.8855	0		0.619048		No release
2012	-2	11	2013-03-18	Orchard A	50	176.441	-39.879	0		0.619048		No release
2012	-2	11	2013-03-18	Orchard A	51	176.44	-39.8801	0		0.619048		No release
2012	-2	11	2013-03-18	Orchard A	52	176.438	-39.8823	0		0.619048		No release
2012	-2	11	2013-03-18	Orchard A	53	176.439	-39.8827	0		0.619048		No release
2012	-2	11	2013-03-18	Orchard A	54	176.44	-39.8814	0		0.619048		No release
2012	-2	11	2013-03-18	Orchard A	55	176.441	-39.8801	0		0.619048		No release
2012	-2	11	2013-03-18	Orchard A	56	176.442	-39.8797	0		0.619048		No release
2012	-2	11	2013-03-18	Orchard A	57	176.442	-39.8805	0		0.619048		No release
2012	-2	11	2013-03-18	Orchard A	58	176.44	-39.8818	0		0.619048		No release
2012	-2	11	2013-03-18	Orchard A	59	176.439	-39.8831	0		0.619048		No release
2012	-2	11	2013-03-18	Orchard A	60	176.444	-39.8804	0		0.619048		No release
2012	-2	11	2013-03-18	Orchard A	61	176.441	-39.8825	0		0.619048		No release
2012	-2	11	2013-03-18	Orchard A	62	176.44	-39.8837	0		0.619048		No release
2012	-2	11	2013-03-18	Orchard A	63	176.44	-39.8843	0		0.619048		No release
2012	-2	11	2013-03-18	Orchard A	64	176.439	-39.8853	0		0.619048		No release
2012	-2	11	2013-03-18	Orchard A	65	176.438	-39.8867	0		0.619048		No release
2012	-2	11	2013-03-18	Orchard A	66	176.437	-39.8876	0		0.619048		No release
2012	-2	11	2013-03-18	Orchard A	67	176.437	-39.8879	0		0.619048		No release
2012	-2	11	2013-03-18	Orchard A	68	176.439	-39.8857	0		0.619048		No release
2012	-2	11	2013-03-18	Orchard A	69	176.44	-39.8846	0		0.619048		No release
2012	-2	11	2013-03-18	Orchard A	70	176.441	-39.8843	0		0.619048		No release
2012	-2	12	2013-03-25	Orchard A	1	176.433	-39.8796	0		0.142857		No release
2012	-2	12	2013-03-25	Orchard A	2	176.431	-39.8788	0		0.142857		No release
2012	-2	12	2013-03-25	Orchard A	3	176.431	-39.8791	0		0.142857		No release
2012	-2	12	2013-03-25	Orchard A	4	176.43	-39.8796	0		0.142857		No release
2012	-2	12	2013-03-25	Orchard A	5	176.429	-39.8811	0		0.142857		No release
2012	-2	12	2013-03-25	Orchard A	6	176.429	-39.8814	0		0.142857		No release
2012	-2	12	2013-03-25	Orchard A	7	176.434	-39.875	0		0.142857		No release
2012	-2	12	2013-03-25	Orchard A	8	176.433	-39.8762	0		0.142857		No release
2012	-2	12	2013-03-25	Orchard A	9	176.432	-39.8776	0		0.142857		No release
2012	-2	12	2013-03-25	Orchard A	10	176.434	-39.8766	0		0.142857		No release
2012	-2	12	2013-03-25	Orchard A	11	176.435	-39.8753	0		0.142857		No release
2012	-2	12	2013-03-25	Orchard A	12	176.436	-39.8757	0		0.142857		No release
2012	-2	12	2013-03-25	Orchard A	13	176.433	-39.8777	0		0.142857		No release
2012	-2	12	2013-03-25	Orchard A	14	176.433	-39.8782	0		0.142857		No release
2012	-2	12	2013-03-25	Orchard A	15	176.434	-39.8786	0		0.142857		No release
2012	-2	12	2013-03-25	Orchard A	16	176.435	-39.8773	0		0.142857		No release
2012	-2	12	2013-03-25	Orchard A	17	176.436	-39.8761	0		0.142857		No release
2012	-2	12	2013-03-25	Orchard A	18	176.437	-39.8764	0		0.142857		No release
2012	-2	12	2013-03-25	Orchard A	19	176.435	-39.8785	0		0.142857		No release
2012	-2	12	2013-03-25	Orchard A	20	176.434	-39.8797	0		0.142857		No release
2012	-2	12	2013-03-25	Orchard A	21	176.434	-39.8801	0		0.142857		No release
2012	-2	12	2013-03-25	Orchard A	22	176.435	-39.8788	0		0.142857		No release
2012	-2	12	2013-03-25	Orchard A	23	176.437	-39.8768	0		0.142857		No release
2012	-2	12	2013-03-25	Orchard A	24	176.438	-39.8772	0		0.142857		No release
2012	-2	12	2013-03-25	Orchard A	25	176.437	-39.8784	0		0.142857		No release
2012	-2	12	2013-03-25	Orchard A	26	176.436	-39.8792	0		0.142857		No release
2012	-2	12	2013-03-25	Orchard A	27	176.435	-39.8805	0		0.142857		No release
2012	-2	12	2013-03-25	Orchard A	28	176.435	-39.8808	0		0.142857		No release
2012	-2	12	2013-03-25	Orchard A	29	176.437	-39.8787	0		0.142857		No release
2012	-2	12	2013-03-25	Orchard A	30	176.439	-39.8775	0		0.142857		No release
2012	-2	12	2013-03-25	Orchard A	31	176.434	-39.8809	0		0.142857		No release
2012	-2	12	2013-03-25	Orchard A	32	176.432	-39.8829	0		0.142857		No release
2012	-2	12	2013-03-25	Orchard A	33	176.431	-39.884	0		0.142857		No release
2012	-2	12	2013-03-25	Orchard A	34	176.432	-39.8844	0		0.142857		No release
2012	-2	12	2013-03-25	Orchard A	35	176.433	-39.8832	0		0.142857		No release
2012	-2	12	2013-03-25	Orchard A	36	176.434	-39.882	0		0.142857		No release
2012	-2	12	2013-03-25	Orchard A	37	176.436	-39.8816	0		0.142857		No release
2012	-2	12	2013-03-25	Orchard A	38	176.434	-39.8836	0		0.142857		No release
2012	-2	12	2013-03-25	Orchard A	39	176.432	-39.8848	0		0.142857		No release
2012	-2	12	2013-03-25	Orchard A	40	176.44	-39.8783	0		0.142857		No release
2012	-2	12	2013-03-25	Orchard A	41	176.438	-39.8803	0		0.142857		No release
2012	-2	12	2013-03-25	Orchard A	42	176.437	-39.8816	0		0.142857		No release
2012	-2	12	2013-03-25	Orchard A	43	176.441	-39.8786	0		0.142857		No release
2012	-2	12	2013-03-25	Orchard A	44	176.439	-39.8807	0		0.142857		No release
2012	-2	12	2013-03-25	Orchard A	45	176.437	-39.882	0		0.142857		No release
2012	-2	12	2013-03-25	Orchard A	46	176.439	-39.878	0		0.142857		No release
2012	-2	12	2013-03-25	Orchard A	47	176.438	-39.8791	0		0.142857		No release
2012	-2	12	2013-03-25	Orchard A	48	176.436	-39.8812	0		0.142857		No release
2012	-2	12	2013-03-25	Orchard A	49	176.434	-39.8855	0		0.142857		No release
2012	-2	12	2013-03-25	Orchard A	50	176.441	-39.879	0		0.142857		No release
2012	-2	12	2013-03-25	Orchard A	51	176.44	-39.8801	0		0.142857		No release
2012	-2	12	2013-03-25	Orchard A	52	176.438	-39.8823	0		0.142857		No release
2012	-2	12	2013-03-25	Orchard A	53	176.439	-39.8827	0		0.142857		No release
2012	-2	12	2013-03-25	Orchard A	54	176.44	-39.8814	0		0.142857		No release
2012	-2	12	2013-03-25	Orchard A	55	176.441	-39.8801	0		0.142857		No release
2012	-2	12	2013-03-25	Orchard A	56	176.442	-39.8797	0		0.142857		No release
2012	-2	12	2013-03-25	Orchard A	57	176.442	-39.8805	0		0.142857		No release
2012	-2	12	2013-03-25	Orchard A	58	176.44	-39.8818	0		0.142857		No release
2012	-2	12	2013-03-25	Orchard A	59	176.439	-39.8831	0		0.142857		No release
2012	-2	12	2013-03-25	Orchard A	60	176.444	-39.8804	0		0.142857		No release
2012	-2	12	2013-03-25	Orchard A	61	176.441	-39.8825	0		0.142857		No release
2012	-2	12	2013-03-25	Orchard A	62	176.44	-39.8837	0		0.142857		No release
2012	-2	12	2013-03-25	Orchard A	63	176.44	-39.8843	0		0.142857		No release
2012	-2	12	2013-03-25	Orchard A	64	176.439	-39.8853	0		0.142857		No release
2012	-2	12	2013-03-25	Orchard A	65	176.438	-39.8867	0		0.142857		No release
2012	-2	12	2013-03-25	Orchard A	66	176.437	-39.8876	0		0.142857		No release
2012	-2	12	2013-03-25	Orchard A	67	176.437	-39.8879	0		0.142857		No release
2012	-2	12	2013-03-25	Orchard A	68	176.439	-39.8857	0		0.142857		No release
2012	-2	12	2013-03-25	Orchard A	69	176.44	-39.8846	0		0.142857		No release
2012	-2	12	2013-03-25	Orchard A	70	176.441	-39.8843	0		0.142857		No release
2013	-1	45	2013-11-11	Orchard A	1	176.433	-39.8796	0		0.047619		No release
2013	-1	45	2013-11-11	Orchard A	2	176.431	-39.8788	0		0.047619		No release
2013	-1	45	2013-11-11	Orchard A	3	176.431	-39.8791	0		0.047619		No release
2013	-1	45	2013-11-11	Orchard A	4	176.43	-39.8796	0		0.047619		No release
2013	-1	45	2013-11-11	Orchard A	5	176.429	-39.8811	0		0.047619		No release
2013	-1	45	2013-11-11	Orchard A	6	176.429	-39.8814	0		0.047619		No release
2013	-1	45	2013-11-11	Orchard A	7	176.434	-39.875	0		0.047619		No release
2013	-1	45	2013-11-11	Orchard A	8	176.433	-39.8762	0		0.047619		No release
2013	-1	45	2013-11-11	Orchard A	9	176.432	-39.8776	0		0.047619		No release
2013	-1	45	2013-11-11	Orchard A	10	176.434	-39.8766	0		0.047619		No release
2013	-1	45	2013-11-11	Orchard A	11	176.435	-39.8753	0		0.047619		No release
2013	-1	45	2013-11-11	Orchard A	12	176.436	-39.8757	0		0.047619		No release
2013	-1	45	2013-11-11	Orchard A	13	176.433	-39.8777	0		0.047619		No release
2013	-1	45	2013-11-11	Orchard A	14	176.433	-39.8782	0		0.047619		No release
2013	-1	45	2013-11-11	Orchard A	15	176.434	-39.8786	0		0.047619		No release
2013	-1	45	2013-11-11	Orchard A	16	176.435	-39.8773	0		0.047619		No release
2013	-1	45	2013-11-11	Orchard A	17	176.436	-39.8761	0		0.047619		No release
2013	-1	45	2013-11-11	Orchard A	18	176.437	-39.8764	0		0.047619		No release
2013	-1	45	2013-11-11	Orchard A	19	176.435	-39.8785	0		0.047619		No release
2013	-1	45	2013-11-11	Orchard A	20	176.434	-39.8797	0		0.047619		No release
2013	-1	45	2013-11-11	Orchard A	21	176.434	-39.8801	0		0.047619		No release
2013	-1	45	2013-11-11	Orchard A	22	176.435	-39.8788	0		0.047619		No release
2013	-1	45	2013-11-11	Orchard A	23	176.437	-39.8768	0		0.047619		No release
2013	-1	45	2013-11-11	Orchard A	24	176.438	-39.8772	0		0.047619		No release
2013	-1	45	2013-11-11	Orchard A	25	176.437	-39.8784	0		0.047619		No release
2013	-1	45	2013-11-11	Orchard A	26	176.436	-39.8792	0		0.047619		No release
2013	-1	45	2013-11-11	Orchard A	27	176.435	-39.8805	0		0.047619		No release
2013	-1	45	2013-11-11	Orchard A	28	176.435	-39.8808	0		0.047619		No release
2013	-1	45	2013-11-11	Orchard A	29	176.437	-39.8787	0		0.047619		No release
2013	-1	45	2013-11-11	Orchard A	30	176.439	-39.8775	0		0.047619		No release
2013	-1	45	2013-11-11	Orchard A	31	176.434	-39.8809	0		0.047619		No release
2013	-1	45	2013-11-11	Orchard A	32	176.432	-39.8829	0		0.047619		No release
2013	-1	45	2013-11-11	Orchard A	33	176.431	-39.884	0		0.047619		No release
2013	-1	45	2013-11-11	Orchard A	34	176.432	-39.8844	0		0.047619		No release
2013	-1	45	2013-11-11	Orchard A	35	176.433	-39.8832	0		0.047619		No release
2013	-1	45	2013-11-11	Orchard A	36	176.434	-39.882	0		0.047619		No release
2013	-1	45	2013-11-11	Orchard A	37	176.436	-39.8816	0		0.047619		No release
2013	-1	45	2013-11-11	Orchard A	38	176.434	-39.8836	0		0.047619		No release
2013	-1	45	2013-11-11	Orchard A	39	176.432	-39.8848	0		0.047619		No release
2013	-1	45	2013-11-11	Orchard A	40	176.44	-39.8783	0		0.047619		No release
2013	-1	45	2013-11-11	Orchard A	41	176.438	-39.8803	0		0.047619		No release
2013	-1	45	2013-11-11	Orchard A	42	176.437	-39.8816	0		0.047619		No release
2013	-1	45	2013-11-11	Orchard A	43	176.441	-39.8786	0		0.047619		No release
2013	-1	45	2013-11-11	Orchard A	44	176.439	-39.8807	0		0.047619		No release
2013	-1	45	2013-11-11	Orchard A	45	176.437	-39.882	0		0.047619		No release
2013	-1	45	2013-11-11	Orchard A	46	176.439	-39.878	0		0.047619		No release
2013	-1	45	2013-11-11	Orchard A	47	176.438	-39.8791	0		0.047619		No release
2013	-1	45	2013-11-11	Orchard A	48	176.436	-39.8812	0		0.047619		No release
2013	-1	45	2013-11-11	Orchard A	49	176.434	-39.8855	0		0.047619		No release
2013	-1	45	2013-11-11	Orchard A	50	176.441	-39.879	0		0.047619		No release
2013	-1	45	2013-11-11	Orchard A	51	176.44	-39.8801	0		0.047619		No release
2013	-1	45	2013-11-11	Orchard A	52	176.438	-39.8823	0		0.047619		No release
2013	-1	45	2013-11-11	Orchard A	53	176.439	-39.8827	0		0.047619		No release
2013	-1	45	2013-11-11	Orchard A	54	176.44	-39.8814	0		0.047619		No release
2013	-1	45	2013-11-11	Orchard A	55	176.441	-39.8801	0		0.047619		No release
2013	-1	45	2013-11-11	Orchard A	56	176.442	-39.8797	0		0.047619		No release
2013	-1	45	2013-11-11	Orchard A	57	176.442	-39.8805	0		0.047619		No release
2013	-1	45	2013-11-11	Orchard A	58	176.44	-39.8818	0		0.047619		No release
2013	-1	45	2013-11-11	Orchard A	59	176.439	-39.8831	0		0.047619		No release
2013	-1	45	2013-11-11	Orchard A	60	176.444	-39.8804	0		0.047619		No release
2013	-1	45	2013-11-11	Orchard A	61	176.441	-39.8825	0		0.047619		No release
2013	-1	45	2013-11-11	Orchard A	62	176.44	-39.8837	0		0.047619		No release
2013	-1	45	2013-11-11	Orchard A	63	176.44	-39.8843	0		0.047619		No release
2013	-1	45	2013-11-11	Orchard A	64	176.439	-39.8853	0		0.047619		No release
2013	-1	45	2013-11-11	Orchard A	65	176.438	-39.8867	0		0.047619		No release
2013	-1	46	2013-11-18	Orchard A	1	176.433	-39.8796	0		0.190476		No release
2013	-1	46	2013-11-18	Orchard A	2	176.431	-39.8788	0		0.190476		No release
2013	-1	46	2013-11-18	Orchard A	3	176.431	-39.8791	0		0.190476		No release
2013	-1	46	2013-11-18	Orchard A	4	176.43	-39.8796	0		0.190476		No release
2013	-1	46	2013-11-18	Orchard A	5	176.429	-39.8811	0		0.190476		No release
2013	-1	46	2013-11-18	Orchard A	6	176.429	-39.8814	0		0.190476		No release
2013	-1	46	2013-11-18	Orchard A	7	176.434	-39.875	0		0.190476		No release
2013	-1	46	2013-11-18	Orchard A	8	176.433	-39.8762	0		0.190476		No release
2013	-1	46	2013-11-18	Orchard A	9	176.432	-39.8776	0		0.190476		No release
2013	-1	46	2013-11-18	Orchard A	10	176.434	-39.8766	0		0.190476		No release
2013	-1	46	2013-11-18	Orchard A	11	176.435	-39.8753	0		0.190476		No release
2013	-1	46	2013-11-18	Orchard A	12	176.436	-39.8757	0		0.190476		No release
2013	-1	46	2013-11-18	Orchard A	13	176.433	-39.8777	0		0.190476		No release
2013	-1	46	2013-11-18	Orchard A	14	176.433	-39.8782	0		0.190476		No release
2013	-1	46	2013-11-18	Orchard A	15	176.434	-39.8786	0		0.190476		No release
2013	-1	46	2013-11-18	Orchard A	16	176.435	-39.8773	0		0.190476		No release
2013	-1	46	2013-11-18	Orchard A	17	176.436	-39.8761	0		0.190476		No release
2013	-1	46	2013-11-18	Orchard A	18	176.437	-39.8764	0		0.190476		No release
2013	-1	46	2013-11-18	Orchard A	19	176.435	-39.8785	0		0.190476		No release
2013	-1	46	2013-11-18	Orchard A	20	176.434	-39.8797	0		0.190476		No release
2013	-1	46	2013-11-18	Orchard A	21	176.434	-39.8801	0		0.190476		No release
2013	-1	46	2013-11-18	Orchard A	22	176.435	-39.8788	0		0.190476		No release
2013	-1	46	2013-11-18	Orchard A	23	176.437	-39.8768	0		0.190476		No release
2013	-1	46	2013-11-18	Orchard A	24	176.438	-39.8772	0		0.190476		No release
2013	-1	46	2013-11-18	Orchard A	25	176.437	-39.8784	0		0.190476		No release
2013	-1	46	2013-11-18	Orchard A	26	176.436	-39.8792	0		0.190476		No release
2013	-1	46	2013-11-18	Orchard A	27	176.435	-39.8805	0		0.190476		No release
2013	-1	46	2013-11-18	Orchard A	28	176.435	-39.8808	0		0.190476		No release
2013	-1	46	2013-11-18	Orchard A	29	176.437	-39.8787	0		0.190476		No release
2013	-1	46	2013-11-18	Orchard A	30	176.439	-39.8775	0		0.190476		No release
2013	-1	46	2013-11-18	Orchard A	31	176.434	-39.8809	0		0.190476		No release
2013	-1	46	2013-11-18	Orchard A	32	176.432	-39.8829	0		0.190476		No release
2013	-1	46	2013-11-18	Orchard A	33	176.431	-39.884	0		0.190476		No release
2013	-1	46	2013-11-18	Orchard A	34	176.432	-39.8844	0		0.190476		No release
2013	-1	46	2013-11-18	Orchard A	35	176.433	-39.8832	0		0.190476		No release
2013	-1	46	2013-11-18	Orchard A	36	176.434	-39.882	0		0.190476		No release
2013	-1	46	2013-11-18	Orchard A	37	176.436	-39.8816	0		0.190476		No release
2013	-1	46	2013-11-18	Orchard A	38	176.434	-39.8836	0		0.190476		No release
2013	-1	46	2013-11-18	Orchard A	39	176.432	-39.8848	0		0.190476		No release
2013	-1	46	2013-11-18	Orchard A	40	176.44	-39.8783	0		0.190476		No release
2013	-1	46	2013-11-18	Orchard A	41	176.438	-39.8803	0		0.190476		No release
2013	-1	46	2013-11-18	Orchard A	42	176.437	-39.8816	0		0.190476		No release
2013	-1	46	2013-11-18	Orchard A	43	176.441	-39.8786	0		0.190476		No release
2013	-1	46	2013-11-18	Orchard A	44	176.439	-39.8807	0		0.190476		No release
2013	-1	46	2013-11-18	Orchard A	45	176.437	-39.882	0		0.190476		No release
2013	-1	46	2013-11-18	Orchard A	46	176.439	-39.878	0		0.190476		No release
2013	-1	46	2013-11-18	Orchard A	47	176.438	-39.8791	0		0.190476		No release
2013	-1	46	2013-11-18	Orchard A	48	176.436	-39.8812	0		0.190476		No release
2013	-1	46	2013-11-18	Orchard A	49	176.434	-39.8855	0		0.190476		No release
2013	-1	46	2013-11-18	Orchard A	50	176.441	-39.879	0		0.190476		No release
2013	-1	46	2013-11-18	Orchard A	51	176.44	-39.8801	0		0.190476		No release
2013	-1	46	2013-11-18	Orchard A	52	176.438	-39.8823	0		0.190476		No release
2013	-1	46	2013-11-18	Orchard A	53	176.439	-39.8827	0		0.190476		No release
2013	-1	46	2013-11-18	Orchard A	54	176.44	-39.8814	0		0.190476		No release
2013	-1	46	2013-11-18	Orchard A	55	176.441	-39.8801	0		0.190476		No release
2013	-1	46	2013-11-18	Orchard A	56	176.442	-39.8797	0		0.190476		No release
2013	-1	46	2013-11-18	Orchard A	57	176.442	-39.8805	0		0.190476		No release
2013	-1	46	2013-11-18	Orchard A	58	176.44	-39.8818	0		0.190476		No release
2013	-1	46	2013-11-18	Orchard A	59	176.439	-39.8831	0		0.190476		No release
2013	-1	46	2013-11-18	Orchard A	60	176.444	-39.8804	0		0.190476		No release
2013	-1	46	2013-11-18	Orchard A	61	176.441	-39.8825	0		0.190476		No release
2013	-1	46	2013-11-18	Orchard A	62	176.44	-39.8837	0		0.190476		No release
2013	-1	46	2013-11-18	Orchard A	63	176.44	-39.8843	0		0.190476		No release
2013	-1	46	2013-11-18	Orchard A	64	176.439	-39.8853	0		0.190476		No release
2013	-1	46	2013-11-18	Orchard A	65	176.438	-39.8867	0		0.190476		No release
2013	-1	47	2013-11-25	Orchard A	1	176.433	-39.8796	0		0.333333		No release
2013	-1	47	2013-11-25	Orchard A	2	176.431	-39.8788	0		0.333333		No release
2013	-1	47	2013-11-25	Orchard A	3	176.431	-39.8791	0		0.333333		No release
2013	-1	47	2013-11-25	Orchard A	4	176.43	-39.8796	0		0.333333		No release
2013	-1	47	2013-11-25	Orchard A	5	176.429	-39.8811	0		0.333333		No release
2013	-1	47	2013-11-25	Orchard A	6	176.429	-39.8814	0		0.333333		No release
2013	-1	47	2013-11-25	Orchard A	7	176.434	-39.875	0		0.333333		No release
2013	-1	47	2013-11-25	Orchard A	8	176.433	-39.8762	0		0.333333		No release
2013	-1	47	2013-11-25	Orchard A	9	176.432	-39.8776	0		0.333333		No release
2013	-1	47	2013-11-25	Orchard A	10	176.434	-39.8766	0		0.333333		No release
2013	-1	47	2013-11-25	Orchard A	11	176.435	-39.8753	0		0.333333		No release
2013	-1	47	2013-11-25	Orchard A	12	176.436	-39.8757	0		0.333333		No release
2013	-1	47	2013-11-25	Orchard A	13	176.433	-39.8777	0		0.333333		No release
2013	-1	47	2013-11-25	Orchard A	14	176.433	-39.8782	0		0.333333		No release
2013	-1	47	2013-11-25	Orchard A	15	176.434	-39.8786	0		0.333333		No release
2013	-1	47	2013-11-25	Orchard A	16	176.435	-39.8773	0		0.333333		No release
2013	-1	47	2013-11-25	Orchard A	17	176.436	-39.8761	0		0.333333		No release
2013	-1	47	2013-11-25	Orchard A	18	176.437	-39.8764	0		0.333333		No release
2013	-1	47	2013-11-25	Orchard A	19	176.435	-39.8785	0		0.333333		No release
2013	-1	47	2013-11-25	Orchard A	20	176.434	-39.8797	0		0.333333		No release
2013	-1	47	2013-11-25	Orchard A	21	176.434	-39.8801	0		0.333333		No release
2013	-1	47	2013-11-25	Orchard A	22	176.435	-39.8788	0		0.333333		No release
2013	-1	47	2013-11-25	Orchard A	23	176.437	-39.8768	0		0.333333		No release
2013	-1	47	2013-11-25	Orchard A	24	176.438	-39.8772	0		0.333333		No release
2013	-1	47	2013-11-25	Orchard A	25	176.437	-39.8784	0		0.333333		No release
2013	-1	47	2013-11-25	Orchard A	26	176.436	-39.8792	0		0.333333		No release
2013	-1	47	2013-11-25	Orchard A	27	176.435	-39.8805	0		0.333333		No release
2013	-1	47	2013-11-25	Orchard A	28	176.435	-39.8808	0		0.333333		No release
2013	-1	47	2013-11-25	Orchard A	29	176.437	-39.8787	0		0.333333		No release
2013	-1	47	2013-11-25	Orchard A	30	176.439	-39.8775	0		0.333333		No release
2013	-1	47	2013-11-25	Orchard A	31	176.434	-39.8809	0		0.333333		No release
2013	-1	47	2013-11-25	Orchard A	32	176.432	-39.8829	0		0.333333		No release
2013	-1	47	2013-11-25	Orchard A	33	176.431	-39.884	0		0.333333		No release
2013	-1	47	2013-11-25	Orchard A	34	176.432	-39.8844	0		0.333333		No release
2013	-1	47	2013-11-25	Orchard A	35	176.433	-39.8832	0		0.333333		No release
2013	-1	47	2013-11-25	Orchard A	36	176.434	-39.882	0		0.333333		No release
2013	-1	47	2013-11-25	Orchard A	37	176.436	-39.8816	0		0.333333		No release
2013	-1	47	2013-11-25	Orchard A	38	176.434	-39.8836	0		0.333333		No release
2013	-1	47	2013-11-25	Orchard A	39	176.432	-39.8848	0		0.333333		No release
2013	-1	47	2013-11-25	Orchard A	40	176.44	-39.8783	0		0.333333		No release
2013	-1	47	2013-11-25	Orchard A	41	176.438	-39.8803	0		0.333333		No release
2013	-1	47	2013-11-25	Orchard A	42	176.437	-39.8816	0		0.333333		No release
2013	-1	47	2013-11-25	Orchard A	43	176.441	-39.8786	0		0.333333		No release
2013	-1	47	2013-11-25	Orchard A	44	176.439	-39.8807	0		0.333333		No release
2013	-1	47	2013-11-25	Orchard A	45	176.437	-39.882	0		0.333333		No release
2013	-1	47	2013-11-25	Orchard A	46	176.439	-39.878	0		0.333333		No release
2013	-1	47	2013-11-25	Orchard A	47	176.438	-39.8791	0		0.333333		No release
2013	-1	47	2013-11-25	Orchard A	48	176.436	-39.8812	0		0.333333		No release
2013	-1	47	2013-11-25	Orchard A	49	176.434	-39.8855	0		0.333333		No release
2013	-1	47	2013-11-25	Orchard A	50	176.441	-39.879	0		0.333333		No release
2013	-1	47	2013-11-25	Orchard A	51	176.44	-39.8801	0		0.333333		No release
2013	-1	47	2013-11-25	Orchard A	52	176.438	-39.8823	0		0.333333		No release
2013	-1	47	2013-11-25	Orchard A	53	176.439	-39.8827	0		0.333333		No release
2013	-1	47	2013-11-25	Orchard A	54	176.44	-39.8814	0		0.333333		No release
2013	-1	47	2013-11-25	Orchard A	55	176.441	-39.8801	0		0.333333		No release
2013	-1	47	2013-11-25	Orchard A	56	176.442	-39.8797	0		0.333333		No release
2013	-1	47	2013-11-25	Orchard A	57	176.442	-39.8805	0		0.333333		No release
2013	-1	47	2013-11-25	Orchard A	58	176.44	-39.8818	0		0.333333		No release
2013	-1	47	2013-11-25	Orchard A	59	176.439	-39.8831	0		0.333333		No release
2013	-1	47	2013-11-25	Orchard A	60	176.444	-39.8804	0		0.333333		No release
2013	-1	47	2013-11-25	Orchard A	61	176.441	-39.8825	1		0.333333		No release
2013	-1	47	2013-11-25	Orchard A	62	176.44	-39.8837	0		0.333333		No release
2013	-1	47	2013-11-25	Orchard A	63	176.44	-39.8843	0		0.333333		No release
2013	-1	47	2013-11-25	Orchard A	64	176.439	-39.8853	0		0.333333		No release
2013	-1	47	2013-11-25	Orchard A	65	176.438	-39.8867	0		0.333333		No release
2013	-1	48	2013-12-02	Orchard A	1	176.433	-39.8796	0		0.285714		No release
2013	-1	48	2013-12-02	Orchard A	2	176.431	-39.8788	0		0.285714		No release
2013	-1	48	2013-12-02	Orchard A	3	176.431	-39.8791	0		0.285714		No release
2013	-1	48	2013-12-02	Orchard A	4	176.43	-39.8796	0		0.285714		No release
2013	-1	48	2013-12-02	Orchard A	5	176.429	-39.8811	0		0.285714		No release
2013	-1	48	2013-12-02	Orchard A	6	176.429	-39.8814	0		0.285714		No release
2013	-1	48	2013-12-02	Orchard A	7	176.434	-39.875	0		0.285714		No release
2013	-1	48	2013-12-02	Orchard A	8	176.433	-39.8762	0		0.285714		No release
2013	-1	48	2013-12-02	Orchard A	9	176.432	-39.8776	0		0.285714		No release
2013	-1	48	2013-12-02	Orchard A	10	176.434	-39.8766	0		0.285714		No release
2013	-1	48	2013-12-02	Orchard A	11	176.435	-39.8753	0		0.285714		No release
2013	-1	48	2013-12-02	Orchard A	12	176.436	-39.8757	0		0.285714		No release
2013	-1	48	2013-12-02	Orchard A	13	176.433	-39.8777	0		0.285714		No release
2013	-1	48	2013-12-02	Orchard A	14	176.433	-39.8782	0		0.285714		No release
2013	-1	48	2013-12-02	Orchard A	15	176.434	-39.8786	0		0.285714		No release
2013	-1	48	2013-12-02	Orchard A	16	176.435	-39.8773	0		0.285714		No release
2013	-1	48	2013-12-02	Orchard A	17	176.436	-39.8761	0		0.285714		No release
2013	-1	48	2013-12-02	Orchard A	18	176.437	-39.8764	0		0.285714		No release
2013	-1	48	2013-12-02	Orchard A	19	176.435	-39.8785	0		0.285714		No release
2013	-1	48	2013-12-02	Orchard A	20	176.434	-39.8797	0		0.285714		No release
2013	-1	48	2013-12-02	Orchard A	21	176.434	-39.8801	0		0.285714		No release
2013	-1	48	2013-12-02	Orchard A	22	176.435	-39.8788	0		0.285714		No release
2013	-1	48	2013-12-02	Orchard A	23	176.437	-39.8768	1		0.285714		No release
2013	-1	48	2013-12-02	Orchard A	24	176.438	-39.8772	0		0.285714		No release
2013	-1	48	2013-12-02	Orchard A	25	176.437	-39.8784	0		0.285714		No release
2013	-1	48	2013-12-02	Orchard A	26	176.436	-39.8792	0		0.285714		No release
2013	-1	48	2013-12-02	Orchard A	27	176.435	-39.8805	0		0.285714		No release
2013	-1	48	2013-12-02	Orchard A	28	176.435	-39.8808	0		0.285714		No release
2013	-1	48	2013-12-02	Orchard A	29	176.437	-39.8787	0		0.285714		No release
2013	-1	48	2013-12-02	Orchard A	30	176.439	-39.8775	0		0.285714		No release
2013	-1	48	2013-12-02	Orchard A	31	176.434	-39.8809	0		0.285714		No release
2013	-1	48	2013-12-02	Orchard A	32	176.432	-39.8829	0		0.285714		No release
2013	-1	48	2013-12-02	Orchard A	33	176.431	-39.884	0		0.285714		No release
2013	-1	48	2013-12-02	Orchard A	34	176.432	-39.8844	0		0.285714		No release
2013	-1	48	2013-12-02	Orchard A	35	176.433	-39.8832	0		0.285714		No release
2013	-1	48	2013-12-02	Orchard A	36	176.434	-39.882	0		0.285714		No release
2013	-1	48	2013-12-02	Orchard A	37	176.436	-39.8816	0		0.285714		No release
2013	-1	48	2013-12-02	Orchard A	38	176.434	-39.8836	0		0.285714		No release
2013	-1	48	2013-12-02	Orchard A	39	176.432	-39.8848	0		0.285714		No release
2013	-1	48	2013-12-02	Orchard A	40	176.44	-39.8783	0		0.285714		No release
2013	-1	48	2013-12-02	Orchard A	41	176.438	-39.8803	0		0.285714		No release
2013	-1	48	2013-12-02	Orchard A	42	176.437	-39.8816	0		0.285714		No release
2013	-1	48	2013-12-02	Orchard A	43	176.441	-39.8786	0		0.285714		No release
2013	-1	48	2013-12-02	Orchard A	44	176.439	-39.8807	0		0.285714		No release
2013	-1	48	2013-12-02	Orchard A	45	176.437	-39.882	0		0.285714		No release
2013	-1	48	2013-12-02	Orchard A	46	176.439	-39.878	0		0.285714		No release
2013	-1	48	2013-12-02	Orchard A	47	176.438	-39.8791	0		0.285714		No release
2013	-1	48	2013-12-02	Orchard A	48	176.436	-39.8812	0		0.285714		No release
2013	-1	48	2013-12-02	Orchard A	49	176.434	-39.8855	0		0.285714		No release
2013	-1	48	2013-12-02	Orchard A	50	176.441	-39.879	0		0.285714		No release
2013	-1	48	2013-12-02	Orchard A	51	176.44	-39.8801	0		0.285714		No release
2013	-1	48	2013-12-02	Orchard A	52	176.438	-39.8823	0		0.285714		No release
2013	-1	48	2013-12-02	Orchard A	53	176.439	-39.8827	0		0.285714		No release
2013	-1	48	2013-12-02	Orchard A	54	176.44	-39.8814	0		0.285714		No release
2013	-1	48	2013-12-02	Orchard A	55	176.441	-39.8801	0		0.285714		No release
2013	-1	48	2013-12-02	Orchard A	56	176.442	-39.8797	0		0.285714		No release
2013	-1	48	2013-12-02	Orchard A	57	176.442	-39.8805	0		0.285714		No release
2013	-1	48	2013-12-02	Orchard A	58	176.44	-39.8818	0		0.285714		No release
2013	-1	48	2013-12-02	Orchard A	59	176.439	-39.8831	0		0.285714		No release
2013	-1	48	2013-12-02	Orchard A	60	176.444	-39.8804	0		0.285714		No release
2013	-1	48	2013-12-02	Orchard A	61	176.441	-39.8825	0		0.285714		No release
2013	-1	48	2013-12-02	Orchard A	62	176.44	-39.8837	0		0.285714		No release
2013	-1	48	2013-12-02	Orchard A	63	176.44	-39.8843	0		0.285714		No release
2013	-1	48	2013-12-02	Orchard A	64	176.439	-39.8853	0		0.285714		No release
2013	-1	48	2013-12-02	Orchard A	65	176.438	-39.8867	0		0.285714		No release
2013	-1	49	2013-12-09	Orchard A	1	176.433	-39.8796	0		0.809524		No release
2013	-1	49	2013-12-09	Orchard A	2	176.431	-39.8788	0		0.809524		No release
2013	-1	49	2013-12-09	Orchard A	3	176.431	-39.8791	0		0.809524		No release
2013	-1	49	2013-12-09	Orchard A	4	176.43	-39.8796	0		0.809524		No release
2013	-1	49	2013-12-09	Orchard A	5	176.429	-39.8811	0		0.809524		No release
2013	-1	49	2013-12-09	Orchard A	6	176.429	-39.8814	0		0.809524		No release
2013	-1	49	2013-12-09	Orchard A	7	176.434	-39.875	0		0.809524		No release
2013	-1	49	2013-12-09	Orchard A	8	176.433	-39.8762	0		0.809524		No release
2013	-1	49	2013-12-09	Orchard A	9	176.432	-39.8776	0		0.809524		No release
2013	-1	49	2013-12-09	Orchard A	10	176.434	-39.8766	0		0.809524		No release
2013	-1	49	2013-12-09	Orchard A	11	176.435	-39.8753	0		0.809524		No release
2013	-1	49	2013-12-09	Orchard A	12	176.436	-39.8757	0		0.809524		No release
2013	-1	49	2013-12-09	Orchard A	13	176.433	-39.8777	0		0.809524		No release
2013	-1	49	2013-12-09	Orchard A	14	176.433	-39.8782	0		0.809524		No release
2013	-1	49	2013-12-09	Orchard A	15	176.434	-39.8786	1		0.809524		No release
2013	-1	49	2013-12-09	Orchard A	16	176.435	-39.8773	0		0.809524		No release
2013	-1	49	2013-12-09	Orchard A	17	176.436	-39.8761	0		0.809524		No release
2013	-1	49	2013-12-09	Orchard A	18	176.437	-39.8764	0		0.809524		No release
2013	-1	49	2013-12-09	Orchard A	19	176.435	-39.8785	0		0.809524		No release
2013	-1	49	2013-12-09	Orchard A	20	176.434	-39.8797	0		0.809524		No release
2013	-1	49	2013-12-09	Orchard A	21	176.434	-39.8801	0		0.809524		No release
2013	-1	49	2013-12-09	Orchard A	22	176.435	-39.8788	0		0.809524		No release
2013	-1	49	2013-12-09	Orchard A	23	176.437	-39.8768	0		0.809524		No release
2013	-1	49	2013-12-09	Orchard A	24	176.438	-39.8772	0		0.809524		No release
2013	-1	49	2013-12-09	Orchard A	25	176.437	-39.8784	0		0.809524		No release
2013	-1	49	2013-12-09	Orchard A	26	176.436	-39.8792	0		0.809524		No release
2013	-1	49	2013-12-09	Orchard A	27	176.435	-39.8805	0		0.809524		No release
2013	-1	49	2013-12-09	Orchard A	28	176.435	-39.8808	0		0.809524		No release
2013	-1	49	2013-12-09	Orchard A	29	176.437	-39.8787	0		0.809524		No release
2013	-1	49	2013-12-09	Orchard A	30	176.439	-39.8775	0		0.809524		No release
2013	-1	49	2013-12-09	Orchard A	31	176.434	-39.8809	0		0.809524		No release
2013	-1	49	2013-12-09	Orchard A	32	176.432	-39.8829	0		0.809524		No release
2013	-1	49	2013-12-09	Orchard A	33	176.431	-39.884	0		0.809524		No release
2013	-1	49	2013-12-09	Orchard A	34	176.432	-39.8844	0		0.809524		No release
2013	-1	49	2013-12-09	Orchard A	35	176.433	-39.8832	0		0.809524		No release
2013	-1	49	2013-12-09	Orchard A	36	176.434	-39.882	0		0.809524		No release
2013	-1	49	2013-12-09	Orchard A	37	176.436	-39.8816	0		0.809524		No release
2013	-1	49	2013-12-09	Orchard A	38	176.434	-39.8836	0		0.809524		No release
2013	-1	49	2013-12-09	Orchard A	39	176.432	-39.8848	0		0.809524		No release
2013	-1	49	2013-12-09	Orchard A	40	176.44	-39.8783	0		0.809524		No release
2013	-1	49	2013-12-09	Orchard A	41	176.438	-39.8803	0		0.809524		No release
2013	-1	49	2013-12-09	Orchard A	42	176.437	-39.8816	0		0.809524		No release
2013	-1	49	2013-12-09	Orchard A	43	176.441	-39.8786	0		0.809524		No release
2013	-1	49	2013-12-09	Orchard A	44	176.439	-39.8807	0		0.809524		No release
2013	-1	49	2013-12-09	Orchard A	45	176.437	-39.882	0		0.809524		No release
2013	-1	49	2013-12-09	Orchard A	46	176.439	-39.878	0		0.809524		No release
2013	-1	49	2013-12-09	Orchard A	47	176.438	-39.8791	0		0.809524		No release
2013	-1	49	2013-12-09	Orchard A	48	176.436	-39.8812	0		0.809524		No release
2013	-1	49	2013-12-09	Orchard A	49	176.434	-39.8855	0		0.809524		No release
2013	-1	49	2013-12-09	Orchard A	50	176.441	-39.879	0		0.809524		No release
2013	-1	49	2013-12-09	Orchard A	51	176.44	-39.8801	0		0.809524		No release
2013	-1	49	2013-12-09	Orchard A	52	176.438	-39.8823	0		0.809524		No release
2013	-1	49	2013-12-09	Orchard A	53	176.439	-39.8827	0		0.809524		No release
2013	-1	49	2013-12-09	Orchard A	54	176.44	-39.8814	0		0.809524		No release
2013	-1	49	2013-12-09	Orchard A	55	176.441	-39.8801	0		0.809524		No release
2013	-1	49	2013-12-09	Orchard A	56	176.442	-39.8797	0		0.809524		No release
2013	-1	49	2013-12-09	Orchard A	57	176.442	-39.8805	0		0.809524		No release
2013	-1	49	2013-12-09	Orchard A	58	176.44	-39.8818	0		0.809524		No release
2013	-1	49	2013-12-09	Orchard A	59	176.439	-39.8831	0		0.809524		No release
2013	-1	49	2013-12-09	Orchard A	60	176.444	-39.8804	0		0.809524		No release
2013	-1	49	2013-12-09	Orchard A	61	176.441	-39.8825	0		0.809524		No release
2013	-1	49	2013-12-09	Orchard A	62	176.44	-39.8837	0		0.809524		No release
2013	-1	49	2013-12-09	Orchard A	63	176.44	-39.8843	0		0.809524		No release
2013	-1	49	2013-12-09	Orchard A	64	176.439	-39.8853	0		0.809524		No release
2013	-1	49	2013-12-09	Orchard A	65	176.438	-39.8867	0		0.809524		No release
2013	-1	50	2013-12-16	Orchard A	1	176.433	-39.8796	0		0.761905		No release
2013	-1	50	2013-12-16	Orchard A	2	176.431	-39.8788	0		0.761905		No release
2013	-1	50	2013-12-16	Orchard A	3	176.431	-39.8791	0		0.761905		No release
2013	-1	50	2013-12-16	Orchard A	4	176.43	-39.8796	0		0.761905		No release
2013	-1	50	2013-12-16	Orchard A	5	176.429	-39.8811	0		0.761905		No release
2013	-1	50	2013-12-16	Orchard A	6	176.429	-39.8814	0		0.761905		No release
2013	-1	50	2013-12-16	Orchard A	7	176.434	-39.875	0		0.761905		No release
2013	-1	50	2013-12-16	Orchard A	8	176.433	-39.8762	0		0.761905		No release
2013	-1	50	2013-12-16	Orchard A	9	176.432	-39.8776	0		0.761905		No release
2013	-1	50	2013-12-16	Orchard A	10	176.434	-39.8766	0		0.761905		No release
2013	-1	50	2013-12-16	Orchard A	11	176.435	-39.8753	0		0.761905		No release
2013	-1	50	2013-12-16	Orchard A	12	176.436	-39.8757	0		0.761905		No release
2013	-1	50	2013-12-16	Orchard A	13	176.433	-39.8777	1		0.761905		No release
2013	-1	50	2013-12-16	Orchard A	14	176.433	-39.8782	0		0.761905		No release
2013	-1	50	2013-12-16	Orchard A	15	176.434	-39.8786	0		0.761905		No release
2013	-1	50	2013-12-16	Orchard A	16	176.435	-39.8773	0		0.761905		No release
2013	-1	50	2013-12-16	Orchard A	17	176.436	-39.8761	0		0.761905		No release
2013	-1	50	2013-12-16	Orchard A	18	176.437	-39.8764	0		0.761905		No release
2013	-1	50	2013-12-16	Orchard A	19	176.435	-39.8785	0		0.761905		No release
2013	-1	50	2013-12-16	Orchard A	20	176.434	-39.8797	0		0.761905		No release
2013	-1	50	2013-12-16	Orchard A	21	176.434	-39.8801	0		0.761905		No release
2013	-1	50	2013-12-16	Orchard A	22	176.435	-39.8788	0		0.761905		No release
2013	-1	50	2013-12-16	Orchard A	23	176.437	-39.8768	0		0.761905		No release
2013	-1	50	2013-12-16	Orchard A	24	176.438	-39.8772	0		0.761905		No release
2013	-1	50	2013-12-16	Orchard A	25	176.437	-39.8784	0		0.761905		No release
2013	-1	50	2013-12-16	Orchard A	26	176.436	-39.8792	0		0.761905		No release
2013	-1	50	2013-12-16	Orchard A	27	176.435	-39.8805	0		0.761905		No release
2013	-1	50	2013-12-16	Orchard A	28	176.435	-39.8808	0		0.761905		No release
2013	-1	50	2013-12-16	Orchard A	29	176.437	-39.8787	0		0.761905		No release
2013	-1	50	2013-12-16	Orchard A	30	176.439	-39.8775	0		0.761905		No release
2013	-1	50	2013-12-16	Orchard A	31	176.434	-39.8809	0		0.761905		No release
2013	-1	50	2013-12-16	Orchard A	32	176.432	-39.8829	0		0.761905		No release
2013	-1	50	2013-12-16	Orchard A	33	176.431	-39.884	0		0.761905		No release
2013	-1	50	2013-12-16	Orchard A	34	176.432	-39.8844	0		0.761905		No release
2013	-1	50	2013-12-16	Orchard A	35	176.433	-39.8832	0		0.761905		No release
2013	-1	50	2013-12-16	Orchard A	36	176.434	-39.882	0		0.761905		No release
2013	-1	50	2013-12-16	Orchard A	37	176.436	-39.8816	0		0.761905		No release
2013	-1	50	2013-12-16	Orchard A	38	176.434	-39.8836	0		0.761905		No release
2013	-1	50	2013-12-16	Orchard A	39	176.432	-39.8848	0		0.761905		No release
2013	-1	50	2013-12-16	Orchard A	40	176.44	-39.8783	0		0.761905		No release
2013	-1	50	2013-12-16	Orchard A	41	176.438	-39.8803	0		0.761905		No release
2013	-1	50	2013-12-16	Orchard A	42	176.437	-39.8816	0		0.761905		No release
2013	-1	50	2013-12-16	Orchard A	43	176.441	-39.8786	0		0.761905		No release
2013	-1	50	2013-12-16	Orchard A	44	176.439	-39.8807	0		0.761905		No release
2013	-1	50	2013-12-16	Orchard A	45	176.437	-39.882	0		0.761905		No release
2013	-1	50	2013-12-16	Orchard A	46	176.439	-39.878	0		0.761905		No release
2013	-1	50	2013-12-16	Orchard A	47	176.438	-39.8791	0		0.761905		No release
2013	-1	50	2013-12-16	Orchard A	48	176.436	-39.8812	0		0.761905		No release
2013	-1	50	2013-12-16	Orchard A	49	176.434	-39.8855	0		0.761905		No release
2013	-1	50	2013-12-16	Orchard A	50	176.441	-39.879	0		0.761905		No release
2013	-1	50	2013-12-16	Orchard A	51	176.44	-39.8801	0		0.761905		No release
2013	-1	50	2013-12-16	Orchard A	52	176.438	-39.8823	0		0.761905		No release
2013	-1	50	2013-12-16	Orchard A	53	176.439	-39.8827	0		0.761905		No release
2013	-1	50	2013-12-16	Orchard A	54	176.44	-39.8814	0		0.761905		No release
2013	-1	50	2013-12-16	Orchard A	55	176.441	-39.8801	0		0.761905		No release
2013	-1	50	2013-12-16	Orchard A	56	176.442	-39.8797	0		0.761905		No release
2013	-1	50	2013-12-16	Orchard A	57	176.442	-39.8805	0		0.761905		No release
2013	-1	50	2013-12-16	Orchard A	58	176.44	-39.8818	0		0.761905		No release
2013	-1	50	2013-12-16	Orchard A	59	176.439	-39.8831	0		0.761905		No release
2013	-1	50	2013-12-16	Orchard A	60	176.444	-39.8804	0		0.761905		No release
2013	-1	50	2013-12-16	Orchard A	61	176.441	-39.8825	0		0.761905		No release
2013	-1	50	2013-12-16	Orchard A	62	176.44	-39.8837	0		0.761905		No release
2013	-1	50	2013-12-16	Orchard A	63	176.44	-39.8843	0		0.761905		No release
2013	-1	50	2013-12-16	Orchard A	64	176.439	-39.8853	0		0.761905		No release
2013	-1	50	2013-12-16	Orchard A	65	176.438	-39.8867	0		0.761905		No release
2013	-1	51	2013-12-23	Orchard A	1	176.433	-39.8796	0		0.428571		No release
2013	-1	51	2013-12-23	Orchard A	2	176.431	-39.8788	0		0.428571		No release
2013	-1	51	2013-12-23	Orchard A	3	176.431	-39.8791	0		0.428571		No release
2013	-1	51	2013-12-23	Orchard A	4	176.43	-39.8796	0		0.428571		No release
2013	-1	51	2013-12-23	Orchard A	5	176.429	-39.8811	0		0.428571		No release
2013	-1	51	2013-12-23	Orchard A	6	176.429	-39.8814	0		0.428571		No release
2013	-1	51	2013-12-23	Orchard A	7	176.434	-39.875	0		0.428571		No release
2013	-1	51	2013-12-23	Orchard A	8	176.433	-39.8762	0		0.428571		No release
2013	-1	51	2013-12-23	Orchard A	9	176.432	-39.8776	0		0.428571		No release
2013	-1	51	2013-12-23	Orchard A	10	176.434	-39.8766	0		0.428571		No release
2013	-1	51	2013-12-23	Orchard A	11	176.435	-39.8753	0		0.428571		No release
2013	-1	51	2013-12-23	Orchard A	12	176.436	-39.8757	0		0.428571		No release
2013	-1	51	2013-12-23	Orchard A	13	176.433	-39.8777	0		0.428571		No release
2013	-1	51	2013-12-23	Orchard A	14	176.433	-39.8782	0		0.428571		No release
2013	-1	51	2013-12-23	Orchard A	15	176.434	-39.8786	0		0.428571		No release
2013	-1	51	2013-12-23	Orchard A	16	176.435	-39.8773	0		0.428571		No release
2013	-1	51	2013-12-23	Orchard A	17	176.436	-39.8761	0		0.428571		No release
2013	-1	51	2013-12-23	Orchard A	18	176.437	-39.8764	0		0.428571		No release
2013	-1	51	2013-12-23	Orchard A	19	176.435	-39.8785	0		0.428571		No release
2013	-1	51	2013-12-23	Orchard A	20	176.434	-39.8797	0		0.428571		No release
2013	-1	51	2013-12-23	Orchard A	21	176.434	-39.8801	0		0.428571		No release
2013	-1	51	2013-12-23	Orchard A	22	176.435	-39.8788	0		0.428571		No release
2013	-1	51	2013-12-23	Orchard A	23	176.437	-39.8768	0		0.428571		No release
2013	-1	51	2013-12-23	Orchard A	24	176.438	-39.8772	0		0.428571		No release
2013	-1	51	2013-12-23	Orchard A	25	176.437	-39.8784	0		0.428571		No release
2013	-1	51	2013-12-23	Orchard A	26	176.436	-39.8792	0		0.428571		No release
2013	-1	51	2013-12-23	Orchard A	27	176.435	-39.8805	0		0.428571		No release
2013	-1	51	2013-12-23	Orchard A	28	176.435	-39.8808	0		0.428571		No release
2013	-1	51	2013-12-23	Orchard A	29	176.437	-39.8787	0		0.428571		No release
2013	-1	51	2013-12-23	Orchard A	30	176.439	-39.8775	0		0.428571		No release
2013	-1	51	2013-12-23	Orchard A	31	176.434	-39.8809	0		0.428571		No release
2013	-1	51	2013-12-23	Orchard A	32	176.432	-39.8829	0		0.428571		No release
2013	-1	51	2013-12-23	Orchard A	33	176.431	-39.884	0		0.428571		No release
2013	-1	51	2013-12-23	Orchard A	34	176.432	-39.8844	0		0.428571		No release
2013	-1	51	2013-12-23	Orchard A	35	176.433	-39.8832	0		0.428571		No release
2013	-1	51	2013-12-23	Orchard A	36	176.434	-39.882	0		0.428571		No release
2013	-1	51	2013-12-23	Orchard A	37	176.436	-39.8816	0		0.428571		No release
2013	-1	51	2013-12-23	Orchard A	38	176.434	-39.8836	0		0.428571		No release
2013	-1	51	2013-12-23	Orchard A	39	176.432	-39.8848	0		0.428571		No release
2013	-1	51	2013-12-23	Orchard A	40	176.44	-39.8783	0		0.428571		No release
2013	-1	51	2013-12-23	Orchard A	41	176.438	-39.8803	0		0.428571		No release
2013	-1	51	2013-12-23	Orchard A	42	176.437	-39.8816	0		0.428571		No release
2013	-1	51	2013-12-23	Orchard A	43	176.441	-39.8786	0		0.428571		No release
2013	-1	51	2013-12-23	Orchard A	44	176.439	-39.8807	0		0.428571		No release
2013	-1	51	2013-12-23	Orchard A	45	176.437	-39.882	0		0.428571		No release
2013	-1	51	2013-12-23	Orchard A	46	176.439	-39.878	0		0.428571		No release
2013	-1	51	2013-12-23	Orchard A	47	176.438	-39.8791	0		0.428571		No release
2013	-1	51	2013-12-23	Orchard A	48	176.436	-39.8812	0		0.428571		No release
2013	-1	51	2013-12-23	Orchard A	49	176.434	-39.8855	0		0.428571		No release
2013	-1	51	2013-12-23	Orchard A	50	176.441	-39.879	0		0.428571		No release
2013	-1	51	2013-12-23	Orchard A	51	176.44	-39.8801	0		0.428571		No release
2013	-1	51	2013-12-23	Orchard A	52	176.438	-39.8823	0		0.428571		No release
2013	-1	51	2013-12-23	Orchard A	53	176.439	-39.8827	0		0.428571		No release
2013	-1	51	2013-12-23	Orchard A	54	176.44	-39.8814	0		0.428571		No release
2013	-1	51	2013-12-23	Orchard A	55	176.441	-39.8801	0		0.428571		No release
2013	-1	51	2013-12-23	Orchard A	56	176.442	-39.8797	0		0.428571		No release
2013	-1	51	2013-12-23	Orchard A	57	176.442	-39.8805	0		0.428571		No release
2013	-1	51	2013-12-23	Orchard A	58	176.44	-39.8818	0		0.428571		No release
2013	-1	51	2013-12-23	Orchard A	59	176.439	-39.8831	0		0.428571		No release
2013	-1	51	2013-12-23	Orchard A	60	176.444	-39.8804	0		0.428571		No release
2013	-1	51	2013-12-23	Orchard A	61	176.441	-39.8825	0		0.428571		No release
2013	-1	51	2013-12-23	Orchard A	62	176.44	-39.8837	0		0.428571		No release
2013	-1	51	2013-12-23	Orchard A	63	176.44	-39.8843	0		0.428571		No release
2013	-1	51	2013-12-23	Orchard A	64	176.439	-39.8853	0		0.428571		No release
2013	-1	51	2013-12-23	Orchard A	65	176.438	-39.8867	0		0.428571		No release
2013	-1	52	2013-12-30	Orchard A	1	176.433	-39.8796	0		0.809524		No release
2013	-1	52	2013-12-30	Orchard A	2	176.431	-39.8788	0		0.809524		No release
2013	-1	52	2013-12-30	Orchard A	3	176.431	-39.8791	0		0.809524		No release
2013	-1	52	2013-12-30	Orchard A	4	176.43	-39.8796	0		0.809524		No release
2013	-1	52	2013-12-30	Orchard A	5	176.429	-39.8811	0		0.809524		No release
2013	-1	52	2013-12-30	Orchard A	6	176.429	-39.8814	0		0.809524		No release
2013	-1	52	2013-12-30	Orchard A	7	176.434	-39.875	0		0.809524		No release
2013	-1	52	2013-12-30	Orchard A	8	176.433	-39.8762	0		0.809524		No release
2013	-1	52	2013-12-30	Orchard A	9	176.432	-39.8776	0		0.809524		No release
2013	-1	52	2013-12-30	Orchard A	10	176.434	-39.8766	0		0.809524		No release
2013	-1	52	2013-12-30	Orchard A	11	176.435	-39.8753	0		0.809524		No release
2013	-1	52	2013-12-30	Orchard A	12	176.436	-39.8757	0		0.809524		No release
2013	-1	52	2013-12-30	Orchard A	13	176.433	-39.8777	0		0.809524		No release
2013	-1	52	2013-12-30	Orchard A	14	176.433	-39.8782	0		0.809524		No release
2013	-1	52	2013-12-30	Orchard A	15	176.434	-39.8786	0		0.809524		No release
2013	-1	52	2013-12-30	Orchard A	16	176.435	-39.8773	0		0.809524		No release
2013	-1	52	2013-12-30	Orchard A	17	176.436	-39.8761	0		0.809524		No release
2013	-1	52	2013-12-30	Orchard A	18	176.437	-39.8764	0		0.809524		No release
2013	-1	52	2013-12-30	Orchard A	19	176.435	-39.8785	0		0.809524		No release
2013	-1	52	2013-12-30	Orchard A	20	176.434	-39.8797	0		0.809524		No release
2013	-1	52	2013-12-30	Orchard A	21	176.434	-39.8801	0		0.809524		No release
2013	-1	52	2013-12-30	Orchard A	22	176.435	-39.8788	0		0.809524		No release
2013	-1	52	2013-12-30	Orchard A	23	176.437	-39.8768	0		0.809524		No release
2013	-1	52	2013-12-30	Orchard A	24	176.438	-39.8772	0		0.809524		No release
2013	-1	52	2013-12-30	Orchard A	25	176.437	-39.8784	0		0.809524		No release
2013	-1	52	2013-12-30	Orchard A	26	176.436	-39.8792	0		0.809524		No release
2013	-1	52	2013-12-30	Orchard A	27	176.435	-39.8805	1		0.809524		No release
2013	-1	52	2013-12-30	Orchard A	28	176.435	-39.8808	0		0.809524		No release
2013	-1	52	2013-12-30	Orchard A	29	176.437	-39.8787	0		0.809524		No release
2013	-1	52	2013-12-30	Orchard A	30	176.439	-39.8775	0		0.809524		No release
2013	-1	52	2013-12-30	Orchard A	31	176.434	-39.8809	0		0.809524		No release
2013	-1	52	2013-12-30	Orchard A	32	176.432	-39.8829	0		0.809524		No release
2013	-1	52	2013-12-30	Orchard A	33	176.431	-39.884	0		0.809524		No release
2013	-1	52	2013-12-30	Orchard A	34	176.432	-39.8844	0		0.809524		No release
2013	-1	52	2013-12-30	Orchard A	35	176.433	-39.8832	0		0.809524		No release
2013	-1	52	2013-12-30	Orchard A	36	176.434	-39.882	0		0.809524		No release
2013	-1	52	2013-12-30	Orchard A	37	176.436	-39.8816	0		0.809524		No release
2013	-1	52	2013-12-30	Orchard A	38	176.434	-39.8836	0		0.809524		No release
2013	-1	52	2013-12-30	Orchard A	39	176.432	-39.8848	0		0.809524		No release
2013	-1	52	2013-12-30	Orchard A	40	176.44	-39.8783	0		0.809524		No release
2013	-1	52	2013-12-30	Orchard A	41	176.438	-39.8803	0		0.809524		No release
2013	-1	52	2013-12-30	Orchard A	42	176.437	-39.8816	0		0.809524		No release
2013	-1	52	2013-12-30	Orchard A	43	176.441	-39.8786	0		0.809524		No release
2013	-1	52	2013-12-30	Orchard A	44	176.439	-39.8807	0		0.809524		No release
2013	-1	52	2013-12-30	Orchard A	45	176.437	-39.882	0		0.809524		No release
2013	-1	52	2013-12-30	Orchard A	46	176.439	-39.878	0		0.809524		No release
2013	-1	52	2013-12-30	Orchard A	47	176.438	-39.8791	0		0.809524		No release
2013	-1	52	2013-12-30	Orchard A	48	176.436	-39.8812	0		0.809524		No release
2013	-1	52	2013-12-30	Orchard A	49	176.434	-39.8855	0		0.809524		No release
2013	-1	52	2013-12-30	Orchard A	50	176.441	-39.879	0		0.809524		No release
2013	-1	52	2013-12-30	Orchard A	51	176.44	-39.8801	0		0.809524		No release
2013	-1	52	2013-12-30	Orchard A	52	176.438	-39.8823	0		0.809524		No release
2013	-1	52	2013-12-30	Orchard A	53	176.439	-39.8827	0		0.809524		No release
2013	-1	52	2013-12-30	Orchard A	54	176.44	-39.8814	0		0.809524		No release
2013	-1	52	2013-12-30	Orchard A	55	176.441	-39.8801	0		0.809524		No release
2013	-1	52	2013-12-30	Orchard A	56	176.442	-39.8797	0		0.809524		No release
2013	-1	52	2013-12-30	Orchard A	57	176.442	-39.8805	0		0.809524		No release
2013	-1	52	2013-12-30	Orchard A	58	176.44	-39.8818	0		0.809524		No release
2013	-1	52	2013-12-30	Orchard A	59	176.439	-39.8831	0		0.809524		No release
2013	-1	52	2013-12-30	Orchard A	60	176.444	-39.8804	0		0.809524		No release
2013	-1	52	2013-12-30	Orchard A	61	176.441	-39.8825	1		0.809524		No release
2013	-1	52	2013-12-30	Orchard A	62	176.44	-39.8837	0		0.809524		No release
2013	-1	52	2013-12-30	Orchard A	63	176.44	-39.8843	0		0.809524		No release
2013	-1	52	2013-12-30	Orchard A	64	176.439	-39.8853	0		0.809524		No release
2013	-1	52	2013-12-30	Orchard A	65	176.438	-39.8867	0		0.809524		No release
2013	-1	1	2014-01-06	Orchard A	1	176.433	-39.8796	0		0.571429		No release
2013	-1	1	2014-01-06	Orchard A	2	176.431	-39.8788	0		0.571429		No release
2013	-1	1	2014-01-06	Orchard A	3	176.431	-39.8791	0		0.571429		No release
2013	-1	1	2014-01-06	Orchard A	4	176.43	-39.8796	0		0.571429		No release
2013	-1	1	2014-01-06	Orchard A	5	176.429	-39.8811	0		0.571429		No release
2013	-1	1	2014-01-06	Orchard A	6	176.429	-39.8814	0		0.571429		No release
2013	-1	1	2014-01-06	Orchard A	7	176.434	-39.875	0		0.571429		No release
2013	-1	1	2014-01-06	Orchard A	8	176.433	-39.8762	0		0.571429		No release
2013	-1	1	2014-01-06	Orchard A	9	176.432	-39.8776	0		0.571429		No release
2013	-1	1	2014-01-06	Orchard A	10	176.434	-39.8766	0		0.571429		No release
2013	-1	1	2014-01-06	Orchard A	11	176.435	-39.8753	0		0.571429		No release
2013	-1	1	2014-01-06	Orchard A	12	176.436	-39.8757	0		0.571429		No release
2013	-1	1	2014-01-06	Orchard A	13	176.433	-39.8777	0		0.571429		No release
2013	-1	1	2014-01-06	Orchard A	14	176.433	-39.8782	0		0.571429		No release
2013	-1	1	2014-01-06	Orchard A	15	176.434	-39.8786	0		0.571429		No release
2013	-1	1	2014-01-06	Orchard A	16	176.435	-39.8773	0		0.571429		No release
2013	-1	1	2014-01-06	Orchard A	17	176.436	-39.8761	0		0.571429		No release
2013	-1	1	2014-01-06	Orchard A	18	176.437	-39.8764	0		0.571429		No release
2013	-1	1	2014-01-06	Orchard A	19	176.435	-39.8785	0		0.571429		No release
2013	-1	1	2014-01-06	Orchard A	20	176.434	-39.8797	0		0.571429		No release
2013	-1	1	2014-01-06	Orchard A	21	176.434	-39.8801	0		0.571429		No release
2013	-1	1	2014-01-06	Orchard A	22	176.435	-39.8788	0		0.571429		No release
2013	-1	1	2014-01-06	Orchard A	23	176.437	-39.8768	0		0.571429		No release
2013	-1	1	2014-01-06	Orchard A	24	176.438	-39.8772	0		0.571429		No release
2013	-1	1	2014-01-06	Orchard A	25	176.437	-39.8784	0		0.571429		No release
2013	-1	1	2014-01-06	Orchard A	26	176.436	-39.8792	0		0.571429		No release
2013	-1	1	2014-01-06	Orchard A	27	176.435	-39.8805	1		0.571429		No release
2013	-1	1	2014-01-06	Orchard A	28	176.435	-39.8808	0		0.571429		No release
2013	-1	1	2014-01-06	Orchard A	29	176.437	-39.8787	0		0.571429		No release
2013	-1	1	2014-01-06	Orchard A	30	176.439	-39.8775	0		0.571429		No release
2013	-1	1	2014-01-06	Orchard A	31	176.434	-39.8809	0		0.571429		No release
2013	-1	1	2014-01-06	Orchard A	32	176.432	-39.8829	0		0.571429		No release
2013	-1	1	2014-01-06	Orchard A	33	176.431	-39.884	0		0.571429		No release
2013	-1	1	2014-01-06	Orchard A	34	176.432	-39.8844	0		0.571429		No release
2013	-1	1	2014-01-06	Orchard A	35	176.433	-39.8832	0		0.571429		No release
2013	-1	1	2014-01-06	Orchard A	36	176.434	-39.882	0		0.571429		No release
2013	-1	1	2014-01-06	Orchard A	37	176.436	-39.8816	0		0.571429		No release
2013	-1	1	2014-01-06	Orchard A	38	176.434	-39.8836	0		0.571429		No release
2013	-1	1	2014-01-06	Orchard A	39	176.432	-39.8848	0		0.571429		No release
2013	-1	1	2014-01-06	Orchard A	40	176.44	-39.8783	0		0.571429		No release
2013	-1	1	2014-01-06	Orchard A	41	176.438	-39.8803	0		0.571429		No release
2013	-1	1	2014-01-06	Orchard A	42	176.437	-39.8816	0		0.571429		No release
2013	-1	1	2014-01-06	Orchard A	43	176.441	-39.8786	0		0.571429		No release
2013	-1	1	2014-01-06	Orchard A	44	176.439	-39.8807	0		0.571429		No release
2013	-1	1	2014-01-06	Orchard A	45	176.437	-39.882	0		0.571429		No release
2013	-1	1	2014-01-06	Orchard A	46	176.439	-39.878	0		0.571429		No release
2013	-1	1	2014-01-06	Orchard A	47	176.438	-39.8791	0		0.571429		No release
2013	-1	1	2014-01-06	Orchard A	48	176.436	-39.8812	0		0.571429		No release
2013	-1	1	2014-01-06	Orchard A	49	176.434	-39.8855	0		0.571429		No release
2013	-1	1	2014-01-06	Orchard A	50	176.441	-39.879	0		0.571429		No release
2013	-1	1	2014-01-06	Orchard A	51	176.44	-39.8801	0		0.571429		No release
2013	-1	1	2014-01-06	Orchard A	52	176.438	-39.8823	0		0.571429		No release
2013	-1	1	2014-01-06	Orchard A	53	176.439	-39.8827	0		0.571429		No release
2013	-1	1	2014-01-06	Orchard A	54	176.44	-39.8814	0		0.571429		No release
2013	-1	1	2014-01-06	Orchard A	55	176.441	-39.8801	0		0.571429		No release
2013	-1	1	2014-01-06	Orchard A	56	176.442	-39.8797	0		0.571429		No release
2013	-1	1	2014-01-06	Orchard A	57	176.442	-39.8805	0		0.571429		No release
2013	-1	1	2014-01-06	Orchard A	58	176.44	-39.8818	0		0.571429		No release
2013	-1	1	2014-01-06	Orchard A	59	176.439	-39.8831	0		0.571429		No release
2013	-1	1	2014-01-06	Orchard A	60	176.444	-39.8804	0		0.571429		No release
2013	-1	1	2014-01-06	Orchard A	61	176.441	-39.8825	0		0.571429		No release
2013	-1	1	2014-01-06	Orchard A	62	176.44	-39.8837	0		0.571429		No release
2013	-1	1	2014-01-06	Orchard A	63	176.44	-39.8843	0		0.571429		No release
2013	-1	1	2014-01-06	Orchard A	64	176.439	-39.8853	0		0.571429		No release
2013	-1	1	2014-01-06	Orchard A	65	176.438	-39.8867	0		0.571429		No release
2013	-1	2	2014-01-13	Orchard A	1	176.433	-39.8796	0		0.571429		No release
2013	-1	2	2014-01-13	Orchard A	2	176.431	-39.8788	0		0.571429		No release
2013	-1	2	2014-01-13	Orchard A	3	176.431	-39.8791	0		0.571429		No release
2013	-1	2	2014-01-13	Orchard A	4	176.43	-39.8796	0		0.571429		No release
2013	-1	2	2014-01-13	Orchard A	5	176.429	-39.8811	0		0.571429		No release
2013	-1	2	2014-01-13	Orchard A	6	176.429	-39.8814	0		0.571429		No release
2013	-1	2	2014-01-13	Orchard A	7	176.434	-39.875	0		0.571429		No release
2013	-1	2	2014-01-13	Orchard A	8	176.433	-39.8762	0		0.571429		No release
2013	-1	2	2014-01-13	Orchard A	9	176.432	-39.8776	0		0.571429		No release
2013	-1	2	2014-01-13	Orchard A	10	176.434	-39.8766	0		0.571429		No release
2013	-1	2	2014-01-13	Orchard A	11	176.435	-39.8753	0		0.571429		No release
2013	-1	2	2014-01-13	Orchard A	12	176.436	-39.8757	0		0.571429		No release
2013	-1	2	2014-01-13	Orchard A	13	176.433	-39.8777	0		0.571429		No release
2013	-1	2	2014-01-13	Orchard A	14	176.433	-39.8782	0		0.571429		No release
2013	-1	2	2014-01-13	Orchard A	15	176.434	-39.8786	0		0.571429		No release
2013	-1	2	2014-01-13	Orchard A	16	176.435	-39.8773	0		0.571429		No release
2013	-1	2	2014-01-13	Orchard A	17	176.436	-39.8761	0		0.571429		No release
2013	-1	2	2014-01-13	Orchard A	18	176.437	-39.8764	0		0.571429		No release
2013	-1	2	2014-01-13	Orchard A	19	176.435	-39.8785	0		0.571429		No release
2013	-1	2	2014-01-13	Orchard A	20	176.434	-39.8797	0		0.571429		No release
2013	-1	2	2014-01-13	Orchard A	21	176.434	-39.8801	0		0.571429		No release
2013	-1	2	2014-01-13	Orchard A	22	176.435	-39.8788	0		0.571429		No release
2013	-1	2	2014-01-13	Orchard A	23	176.437	-39.8768	0		0.571429		No release
2013	-1	2	2014-01-13	Orchard A	24	176.438	-39.8772	0		0.571429		No release
2013	-1	2	2014-01-13	Orchard A	25	176.437	-39.8784	0		0.571429		No release
2013	-1	2	2014-01-13	Orchard A	26	176.436	-39.8792	0		0.571429		No release
2013	-1	2	2014-01-13	Orchard A	27	176.435	-39.8805	0		0.571429		No release
2013	-1	2	2014-01-13	Orchard A	28	176.435	-39.8808	0		0.571429		No release
2013	-1	2	2014-01-13	Orchard A	29	176.437	-39.8787	0		0.571429		No release
2013	-1	2	2014-01-13	Orchard A	30	176.439	-39.8775	0		0.571429		No release
2013	-1	2	2014-01-13	Orchard A	31	176.434	-39.8809	0		0.571429		No release
2013	-1	2	2014-01-13	Orchard A	32	176.432	-39.8829	0		0.571429		No release
2013	-1	2	2014-01-13	Orchard A	33	176.431	-39.884	0		0.571429		No release
2013	-1	2	2014-01-13	Orchard A	34	176.432	-39.8844	0		0.571429		No release
2013	-1	2	2014-01-13	Orchard A	35	176.433	-39.8832	0		0.571429		No release
2013	-1	2	2014-01-13	Orchard A	36	176.434	-39.882	0		0.571429		No release
2013	-1	2	2014-01-13	Orchard A	37	176.436	-39.8816	1		0.571429		No release
2013	-1	2	2014-01-13	Orchard A	38	176.434	-39.8836	1		0.571429		No release
2013	-1	2	2014-01-13	Orchard A	39	176.432	-39.8848	0		0.571429		No release
2013	-1	2	2014-01-13	Orchard A	40	176.44	-39.8783	1		0.571429		No release
2013	-1	2	2014-01-13	Orchard A	41	176.438	-39.8803	0		0.571429		No release
2013	-1	2	2014-01-13	Orchard A	42	176.437	-39.8816	0		0.571429		No release
2013	-1	2	2014-01-13	Orchard A	43	176.441	-39.8786	0		0.571429		No release
2013	-1	2	2014-01-13	Orchard A	44	176.439	-39.8807	0		0.571429		No release
2013	-1	2	2014-01-13	Orchard A	45	176.437	-39.882	0		0.571429		No release
2013	-1	2	2014-01-13	Orchard A	46	176.439	-39.878	0		0.571429		No release
2013	-1	2	2014-01-13	Orchard A	47	176.438	-39.8791	0		0.571429		No release
2013	-1	2	2014-01-13	Orchard A	48	176.436	-39.8812	0		0.571429		No release
2013	-1	2	2014-01-13	Orchard A	49	176.434	-39.8855	0		0.571429		No release
2013	-1	2	2014-01-13	Orchard A	50	176.441	-39.879	0		0.571429		No release
2013	-1	2	2014-01-13	Orchard A	51	176.44	-39.8801	0		0.571429		No release
2013	-1	2	2014-01-13	Orchard A	52	176.438	-39.8823	0		0.571429		No release
2013	-1	2	2014-01-13	Orchard A	53	176.439	-39.8827	0		0.571429		No release
2013	-1	2	2014-01-13	Orchard A	54	176.44	-39.8814	1		0.571429		No release
2013	-1	2	2014-01-13	Orchard A	55	176.441	-39.8801	0		0.571429		No release
2013	-1	2	2014-01-13	Orchard A	56	176.442	-39.8797	0		0.571429		No release
2013	-1	2	2014-01-13	Orchard A	57	176.442	-39.8805	0		0.571429		No release
2013	-1	2	2014-01-13	Orchard A	58	176.44	-39.8818	1		0.571429		No release
2013	-1	2	2014-01-13	Orchard A	59	176.439	-39.8831	0		0.571429		No release
2013	-1	2	2014-01-13	Orchard A	60	176.444	-39.8804	0		0.571429		No release
2013	-1	2	2014-01-13	Orchard A	61	176.441	-39.8825	0		0.571429		No release
2013	-1	2	2014-01-13	Orchard A	62	176.44	-39.8837	0		0.571429		No release
2013	-1	2	2014-01-13	Orchard A	63	176.44	-39.8843	0		0.571429		No release
2013	-1	2	2014-01-13	Orchard A	64	176.439	-39.8853	0		0.571429		No release
2013	-1	2	2014-01-13	Orchard A	65	176.438	-39.8867	0		0.571429		No release
2013	-1	3	2014-01-20	Orchard A	1	176.433	-39.8796	0		0.380952		No release
2013	-1	3	2014-01-20	Orchard A	2	176.431	-39.8788	0		0.380952		No release
2013	-1	3	2014-01-20	Orchard A	3	176.431	-39.8791	0		0.380952		No release
2013	-1	3	2014-01-20	Orchard A	4	176.43	-39.8796	0		0.380952		No release
2013	-1	3	2014-01-20	Orchard A	5	176.429	-39.8811	0		0.380952		No release
2013	-1	3	2014-01-20	Orchard A	6	176.429	-39.8814	0		0.380952		No release
2013	-1	3	2014-01-20	Orchard A	7	176.434	-39.875	0		0.380952		No release
2013	-1	3	2014-01-20	Orchard A	8	176.433	-39.8762	0		0.380952		No release
2013	-1	3	2014-01-20	Orchard A	9	176.432	-39.8776	0		0.380952		No release
2013	-1	3	2014-01-20	Orchard A	10	176.434	-39.8766	0		0.380952		No release
2013	-1	3	2014-01-20	Orchard A	11	176.435	-39.8753	0		0.380952		No release
2013	-1	3	2014-01-20	Orchard A	12	176.436	-39.8757	0		0.380952		No release
2013	-1	3	2014-01-20	Orchard A	13	176.433	-39.8777	0		0.380952		No release
2013	-1	3	2014-01-20	Orchard A	14	176.433	-39.8782	0		0.380952		No release
2013	-1	3	2014-01-20	Orchard A	15	176.434	-39.8786	0		0.380952		No release
2013	-1	3	2014-01-20	Orchard A	16	176.435	-39.8773	0		0.380952		No release
2013	-1	3	2014-01-20	Orchard A	17	176.436	-39.8761	0		0.380952		No release
2013	-1	3	2014-01-20	Orchard A	18	176.437	-39.8764	0		0.380952		No release
2013	-1	3	2014-01-20	Orchard A	19	176.435	-39.8785	0		0.380952		No release
2013	-1	3	2014-01-20	Orchard A	20	176.434	-39.8797	0		0.380952		No release
2013	-1	3	2014-01-20	Orchard A	21	176.434	-39.8801	0		0.380952		No release
2013	-1	3	2014-01-20	Orchard A	22	176.435	-39.8788	0		0.380952		No release
2013	-1	3	2014-01-20	Orchard A	23	176.437	-39.8768	0		0.380952		No release
2013	-1	3	2014-01-20	Orchard A	24	176.438	-39.8772	0		0.380952		No release
2013	-1	3	2014-01-20	Orchard A	25	176.437	-39.8784	0		0.380952		No release
2013	-1	3	2014-01-20	Orchard A	26	176.436	-39.8792	0		0.380952		No release
2013	-1	3	2014-01-20	Orchard A	27	176.435	-39.8805	0		0.380952		No release
2013	-1	3	2014-01-20	Orchard A	28	176.435	-39.8808	0		0.380952		No release
2013	-1	3	2014-01-20	Orchard A	29	176.437	-39.8787	0		0.380952		No release
2013	-1	3	2014-01-20	Orchard A	30	176.439	-39.8775	0		0.380952		No release
2013	-1	3	2014-01-20	Orchard A	31	176.434	-39.8809	0		0.380952		No release
2013	-1	3	2014-01-20	Orchard A	32	176.432	-39.8829	0		0.380952		No release
2013	-1	3	2014-01-20	Orchard A	33	176.431	-39.884	0		0.380952		No release
2013	-1	3	2014-01-20	Orchard A	34	176.432	-39.8844	0		0.380952		No release
2013	-1	3	2014-01-20	Orchard A	35	176.433	-39.8832	0		0.380952		No release
2013	-1	3	2014-01-20	Orchard A	36	176.434	-39.882	0		0.380952		No release
2013	-1	3	2014-01-20	Orchard A	37	176.436	-39.8816	3		0.380952		No release
2013	-1	3	2014-01-20	Orchard A	38	176.434	-39.8836	0		0.380952		No release
2013	-1	3	2014-01-20	Orchard A	39	176.432	-39.8848	0		0.380952		No release
2013	-1	3	2014-01-20	Orchard A	40	176.44	-39.8783	0		0.380952		No release
2013	-1	3	2014-01-20	Orchard A	41	176.438	-39.8803	0		0.380952		No release
2013	-1	3	2014-01-20	Orchard A	42	176.437	-39.8816	0		0.380952		No release
2013	-1	3	2014-01-20	Orchard A	43	176.441	-39.8786	0		0.380952		No release
2013	-1	3	2014-01-20	Orchard A	44	176.439	-39.8807	0		0.380952		No release
2013	-1	3	2014-01-20	Orchard A	45	176.437	-39.882	0		0.380952		No release
2013	-1	3	2014-01-20	Orchard A	46	176.439	-39.878	1		0.380952		No release
2013	-1	3	2014-01-20	Orchard A	47	176.438	-39.8791	0		0.380952		No release
2013	-1	3	2014-01-20	Orchard A	48	176.436	-39.8812	0		0.380952		No release
2013	-1	3	2014-01-20	Orchard A	49	176.434	-39.8855	0		0.380952		No release
2013	-1	3	2014-01-20	Orchard A	50	176.441	-39.879	0		0.380952		No release
2013	-1	3	2014-01-20	Orchard A	51	176.44	-39.8801	0		0.380952		No release
2013	-1	3	2014-01-20	Orchard A	52	176.438	-39.8823	0		0.380952		No release
2013	-1	3	2014-01-20	Orchard A	53	176.439	-39.8827	0		0.380952		No release
2013	-1	3	2014-01-20	Orchard A	54	176.44	-39.8814	0		0.380952		No release
2013	-1	3	2014-01-20	Orchard A	55	176.441	-39.8801	0		0.380952		No release
2013	-1	3	2014-01-20	Orchard A	56	176.442	-39.8797	0		0.380952		No release
2013	-1	3	2014-01-20	Orchard A	57	176.442	-39.8805	0		0.380952		No release
2013	-1	3	2014-01-20	Orchard A	58	176.44	-39.8818	0		0.380952		No release
2013	-1	3	2014-01-20	Orchard A	59	176.439	-39.8831	0		0.380952		No release
2013	-1	3	2014-01-20	Orchard A	60	176.444	-39.8804	0		0.380952		No release
2013	-1	3	2014-01-20	Orchard A	61	176.441	-39.8825	1		0.380952		No release
2013	-1	3	2014-01-20	Orchard A	62	176.44	-39.8837	0		0.380952		No release
2013	-1	3	2014-01-20	Orchard A	63	176.44	-39.8843	0		0.380952		No release
2013	-1	3	2014-01-20	Orchard A	64	176.439	-39.8853	0		0.380952		No release
2013	-1	3	2014-01-20	Orchard A	65	176.438	-39.8867	0		0.380952		No release
2013	-1	4	2014-01-27	Orchard A	1	176.433	-39.8796	0		0.52381		No release
2013	-1	4	2014-01-27	Orchard A	2	176.431	-39.8788	0		0.52381		No release
2013	-1	4	2014-01-27	Orchard A	3	176.431	-39.8791	0		0.52381		No release
2013	-1	4	2014-01-27	Orchard A	4	176.43	-39.8796	0		0.52381		No release
2013	-1	4	2014-01-27	Orchard A	5	176.429	-39.8811	0		0.52381		No release
2013	-1	4	2014-01-27	Orchard A	6	176.429	-39.8814	0		0.52381		No release
2013	-1	4	2014-01-27	Orchard A	7	176.434	-39.875	0		0.52381		No release
2013	-1	4	2014-01-27	Orchard A	8	176.433	-39.8762	0		0.52381		No release
2013	-1	4	2014-01-27	Orchard A	9	176.432	-39.8776	1		0.52381		No release
2013	-1	4	2014-01-27	Orchard A	10	176.434	-39.8766	1		0.52381		No release
2013	-1	4	2014-01-27	Orchard A	11	176.435	-39.8753	0		0.52381		No release
2013	-1	4	2014-01-27	Orchard A	12	176.436	-39.8757	0		0.52381		No release
2013	-1	4	2014-01-27	Orchard A	13	176.433	-39.8777	0		0.52381		No release
2013	-1	4	2014-01-27	Orchard A	14	176.433	-39.8782	1		0.52381		No release
2013	-1	4	2014-01-27	Orchard A	15	176.434	-39.8786	0		0.52381		No release
2013	-1	4	2014-01-27	Orchard A	16	176.435	-39.8773	0		0.52381		No release
2013	-1	4	2014-01-27	Orchard A	17	176.436	-39.8761	0		0.52381		No release
2013	-1	4	2014-01-27	Orchard A	18	176.437	-39.8764	0		0.52381		No release
2013	-1	4	2014-01-27	Orchard A	19	176.435	-39.8785	0		0.52381		No release
2013	-1	4	2014-01-27	Orchard A	20	176.434	-39.8797	0		0.52381		No release
2013	-1	4	2014-01-27	Orchard A	21	176.434	-39.8801	1		0.52381		No release
2013	-1	4	2014-01-27	Orchard A	22	176.435	-39.8788	0		0.52381		No release
2013	-1	4	2014-01-27	Orchard A	23	176.437	-39.8768	0		0.52381		No release
2013	-1	4	2014-01-27	Orchard A	24	176.438	-39.8772	0		0.52381		No release
2013	-1	4	2014-01-27	Orchard A	25	176.437	-39.8784	0		0.52381		No release
2013	-1	4	2014-01-27	Orchard A	26	176.436	-39.8792	0		0.52381		No release
2013	-1	4	2014-01-27	Orchard A	27	176.435	-39.8805	0		0.52381		No release
2013	-1	4	2014-01-27	Orchard A	28	176.435	-39.8808	0		0.52381		No release
2013	-1	4	2014-01-27	Orchard A	29	176.437	-39.8787	0		0.52381		No release
2013	-1	4	2014-01-27	Orchard A	30	176.439	-39.8775	0		0.52381		No release
2013	-1	4	2014-01-27	Orchard A	31	176.434	-39.8809	0		0.52381		No release
2013	-1	4	2014-01-27	Orchard A	32	176.432	-39.8829	0		0.52381		No release
2013	-1	4	2014-01-27	Orchard A	33	176.431	-39.884	0		0.52381		No release
2013	-1	4	2014-01-27	Orchard A	34	176.432	-39.8844	0		0.52381		No release
2013	-1	4	2014-01-27	Orchard A	35	176.433	-39.8832	0		0.52381		No release
2013	-1	4	2014-01-27	Orchard A	36	176.434	-39.882	0		0.52381		No release
2013	-1	4	2014-01-27	Orchard A	37	176.436	-39.8816	1		0.52381		No release
2013	-1	4	2014-01-27	Orchard A	38	176.434	-39.8836	0		0.52381		No release
2013	-1	4	2014-01-27	Orchard A	39	176.432	-39.8848	0		0.52381		No release
2013	-1	4	2014-01-27	Orchard A	40	176.44	-39.8783	0		0.52381		No release
2013	-1	4	2014-01-27	Orchard A	41	176.438	-39.8803	0		0.52381		No release
2013	-1	4	2014-01-27	Orchard A	42	176.437	-39.8816	0		0.52381		No release
2013	-1	4	2014-01-27	Orchard A	43	176.441	-39.8786	2		0.52381		No release
2013	-1	4	2014-01-27	Orchard A	44	176.439	-39.8807	0		0.52381		No release
2013	-1	4	2014-01-27	Orchard A	45	176.437	-39.882	0		0.52381		No release
2013	-1	4	2014-01-27	Orchard A	46	176.439	-39.878	0		0.52381		No release
2013	-1	4	2014-01-27	Orchard A	47	176.438	-39.8791	0		0.52381		No release
2013	-1	4	2014-01-27	Orchard A	48	176.436	-39.8812	0		0.52381		No release
2013	-1	4	2014-01-27	Orchard A	49	176.434	-39.8855	0		0.52381		No release
2013	-1	4	2014-01-27	Orchard A	50	176.441	-39.879	0		0.52381		No release
2013	-1	4	2014-01-27	Orchard A	51	176.44	-39.8801	0		0.52381		No release
2013	-1	4	2014-01-27	Orchard A	52	176.438	-39.8823	0		0.52381		No release
2013	-1	4	2014-01-27	Orchard A	53	176.439	-39.8827	0		0.52381		No release
2013	-1	4	2014-01-27	Orchard A	54	176.44	-39.8814	0		0.52381		No release
2013	-1	4	2014-01-27	Orchard A	55	176.441	-39.8801	0		0.52381		No release
2013	-1	4	2014-01-27	Orchard A	56	176.442	-39.8797	0		0.52381		No release
2013	-1	4	2014-01-27	Orchard A	57	176.442	-39.8805	0		0.52381		No release
2013	-1	4	2014-01-27	Orchard A	58	176.44	-39.8818	0		0.52381		No release
2013	-1	4	2014-01-27	Orchard A	59	176.439	-39.8831	0		0.52381		No release
2013	-1	4	2014-01-27	Orchard A	60	176.444	-39.8804	0		0.52381		No release
2013	-1	4	2014-01-27	Orchard A	61	176.441	-39.8825	0		0.52381		No release
2013	-1	4	2014-01-27	Orchard A	62	176.44	-39.8837	0		0.52381		No release
2013	-1	4	2014-01-27	Orchard A	63	176.44	-39.8843	0		0.52381		No release
2013	-1	4	2014-01-27	Orchard A	64	176.439	-39.8853	0		0.52381		No release
2013	-1	4	2014-01-27	Orchard A	65	176.438	-39.8867	1		0.52381		No release
2013	-1	5	2014-02-03	Orchard A	1	176.433	-39.8796	0		0.190476		No release
2013	-1	5	2014-02-03	Orchard A	2	176.431	-39.8788	0		0.190476		No release
2013	-1	5	2014-02-03	Orchard A	3	176.431	-39.8791	0		0.190476		No release
2013	-1	5	2014-02-03	Orchard A	4	176.43	-39.8796	0		0.190476		No release
2013	-1	5	2014-02-03	Orchard A	5	176.429	-39.8811	0		0.190476		No release
2013	-1	5	2014-02-03	Orchard A	6	176.429	-39.8814	0		0.190476		No release
2013	-1	5	2014-02-03	Orchard A	7	176.434	-39.875	0		0.190476		No release
2013	-1	5	2014-02-03	Orchard A	8	176.433	-39.8762	0		0.190476		No release
2013	-1	5	2014-02-03	Orchard A	9	176.432	-39.8776	0		0.190476		No release
2013	-1	5	2014-02-03	Orchard A	10	176.434	-39.8766	0		0.190476		No release
2013	-1	5	2014-02-03	Orchard A	11	176.435	-39.8753	0		0.190476		No release
2013	-1	5	2014-02-03	Orchard A	12	176.436	-39.8757	0		0.190476		No release
2013	-1	5	2014-02-03	Orchard A	13	176.433	-39.8777	0		0.190476		No release
2013	-1	5	2014-02-03	Orchard A	14	176.433	-39.8782	0		0.190476		No release
2013	-1	5	2014-02-03	Orchard A	15	176.434	-39.8786	0		0.190476		No release
2013	-1	5	2014-02-03	Orchard A	16	176.435	-39.8773	0		0.190476		No release
2013	-1	5	2014-02-03	Orchard A	17	176.436	-39.8761	1		0.190476		No release
2013	-1	5	2014-02-03	Orchard A	18	176.437	-39.8764	0		0.190476		No release
2013	-1	5	2014-02-03	Orchard A	19	176.435	-39.8785	0		0.190476		No release
2013	-1	5	2014-02-03	Orchard A	20	176.434	-39.8797	0		0.190476		No release
2013	-1	5	2014-02-03	Orchard A	21	176.434	-39.8801	0		0.190476		No release
2013	-1	5	2014-02-03	Orchard A	22	176.435	-39.8788	0		0.190476		No release
2013	-1	5	2014-02-03	Orchard A	23	176.437	-39.8768	0		0.190476		No release
2013	-1	5	2014-02-03	Orchard A	24	176.438	-39.8772	0		0.190476		No release
2013	-1	5	2014-02-03	Orchard A	25	176.437	-39.8784	0		0.190476		No release
2013	-1	5	2014-02-03	Orchard A	26	176.436	-39.8792	0		0.190476		No release
2013	-1	5	2014-02-03	Orchard A	27	176.435	-39.8805	0		0.190476		No release
2013	-1	5	2014-02-03	Orchard A	28	176.435	-39.8808	0		0.190476		No release
2013	-1	5	2014-02-03	Orchard A	29	176.437	-39.8787	0		0.190476		No release
[truncated: 44,154 more rows]
